# Supplementary material for: miRNA Transcriptome of Hypertrophic Skeletal Muscle with Overexpressed Myostatin Propeptide
Source: Biomed Res Int. 2014 Jul 24;2014:328935. doi: 10.1155/2014/328935 (PMC4131533; doi:10.1155/2014/328935)
Supplement: Supplementary file 5 [file 328935.f5.xls]

## Sheet: Additional File 5 Targets 
Gene.Symbol	number	mmu-miR-16-5p	mmu-miR-133a-3p	mmu-miR-21-5p	mmu-miR-23b-3p	mmu-miR-26a-5p	mmu-miR-27b-3p	mmu-miR-29b-3p	mmu-miR-30b-5p	mmu-miR-30c-5p	mmu-miR-30d-5p	mmu-miR-30e-5p	mmu-miR-101a-3p	mmu-miR-103-1-5p	mmu-miR-125a-5p	mmu-miR-148b-3p	mmu-miR-151-5p	mmu-miR-199a-3p	hsa-miR-378a-3p	mmu-miR-425-5p	mmu-miR-582-3p	mmu-miR-3068-3p
AA987161	1	-	-	-	-	-	-	-	-	-	-	-	-	-	-	-	-	-	-	-	-	mmu-miR-3068-3p
Aak1	3	-	-	-	mmu-miR-23b-3p	-	-	-	-	-	-	-	-	mmu-miR-103-1-5p	-	-	-	-	-	-	-	mmu-miR-3068-3p
AB099516	1	-	-	-	-	-	-	-	-	-	-	-	-	-	-	-	-	-	-	-	mmu-miR-582-3p	-
Abca1	2	-	-	-	-	-	mmu-miR-27b-3p	-	-	-	-	-	-	-	-	mmu-miR-148b-3p	-	-	-	-	-	-
Abca5	1	-	-	-	-	mmu-miR-26a-5p	-	-	-	-	-	-	-	-	-	-	-	-	-	-	-	-
Abcb6	1	-	-	-	-	-	-	mmu-miR-29b-3p	-	-	-	-	-	-	-	-	-	-	-	-	-	-
Abcb7	2	-	-	-	-	-	-	-	-	-	-	mmu-miR-30e-5p	-	-	-	mmu-miR-148b-3p	-	-	-	-	-	-
Abcc5	1	-	-	-	-	-	-	-	-	-	-	-	mmu-miR-101a-3p	-	-	-	-	-	-	-	-	-
Abcd2	4	-	-	-	-	-	-	-	-	-	mmu-miR-30d-5p	mmu-miR-30e-5p	mmu-miR-101a-3p	-	-	-	-	mmu-miR-199a-3p	-	-	-	-
Abce1	1	-	-	-	-	-	-	mmu-miR-29b-3p	-	-	-	-	-	-	-	-	-	-	-	-	-	-
Abhd10	1	-	-	-	-	-	-	-	-	-	-	-	-	-	-	-	-	mmu-miR-199a-3p	-	-	-	-
Abhd11	1	-	-	-	-	-	-	-	-	-	-	-	-	-	mmu-miR-125a-5p	-	-	-	-	-	-	-
Abhd13	1	mmu-miR-16-5p	-	-	-	-	-	-	-	-	-	-	-	-	-	-	-	-	-	-	-	-
Abhd3	1	-	-	-	-	-	-	-	-	-	-	-	-	-	mmu-miR-125a-5p	-	-	-	-	-	-	-
Abhd5	1	-	-	-	-	mmu-miR-26a-5p	-	-	-	-	-	-	-	-	-	-	-	-	-	-	-	-
Abhd6	1	-	-	-	-	-	-	-	-	-	-	-	-	-	mmu-miR-125a-5p	-	-	-	-	-	-	-
Abi2	2	-	-	-	mmu-miR-23b-3p	-	-	-	-	-	-	-	-	-	-	mmu-miR-148b-3p	-	-	-	-	-	-
Abi3bp	2	-	-	-	-	-	-	-	mmu-miR-30b-5p	mmu-miR-30c-5p	-	-	-	-	-	-	-	-	-	-	-	-
Abl1	5	-	-	-	-	-	-	-	mmu-miR-30b-5p	mmu-miR-30c-5p	mmu-miR-30d-5p	mmu-miR-30e-5p	mmu-miR-101a-3p	-	-	-	-	-	-	-	-	-
Abl2	1	-	-	-	-	mmu-miR-26a-5p	-	-	-	-	-	-	-	-	-	-	-	-	-	-	-	-
Abtb2	1	mmu-miR-16-5p	-	-	-	-	-	-	-	-	-	-	-	-	-	-	-	-	-	-	-	-
Acadl	1	-	-	-	-	mmu-miR-26a-5p	-	-	-	-	-	-	-	-	-	-	-	-	-	-	-	-
Acadsb	1	-	-	-	-	-	-	-	-	-	-	-	mmu-miR-101a-3p	-	-	-	-	-	-	-	-	-
Acap2	1	-	-	-	-	-	-	-	-	-	-	mmu-miR-30e-5p	-	-	-	-	-	-	-	-	-	-
Acat1	1	-	-	mmu-miR-21-5p	-	-	-	-	-	-	-	-	-	-	-	-	-	-	-	-	-	-
Acat2	2	-	mmu-miR-133a-3p	-	-	mmu-miR-26a-5p	-	-	-	-	-	-	-	-	-	-	-	-	-	-	-	-
Acat3	1	-	mmu-miR-133a-3p	-	-	-	-	-	-	-	-	-	-	-	-	-	-	-	-	-	-	-
Acbd5	2	-	-	mmu-miR-21-5p	-	mmu-miR-26a-5p	-	-	-	-	-	-	-	-	-	-	-	-	-	-	-	-
Ace2	1	-	-	-	-	-	-	-	-	-	-	-	mmu-miR-101a-3p	-	-	-	-	-	-	-	-	-
Acer2	1	-	-	-	-	-	-	-	-	-	-	-	-	-	mmu-miR-125a-5p	-	-	-	-	-	-	-
Acer3	1	-	-	-	-	-	-	-	-	-	-	-	-	-	-	-	-	-	-	-	mmu-miR-582-3p	-
Acly	1	-	-	-	-	-	-	-	-	-	-	-	-	mmu-miR-103-1-5p	-	-	-	-	-	-	-	-
Acot12	1	-	-	-	-	mmu-miR-26a-5p	-	-	-	-	-	-	-	-	-	-	-	-	-	-	-	-
ACOT13	1	-	-	-	-	-	-	-	-	-	-	-	-	-	-	-	-	-	hsa-miR-378a-3p	-	-	-
Acox1	1	mmu-miR-16-5p	-	-	-	-	-	-	-	-	-	-	-	-	-	-	-	-	-	-	-	-
Acox3	1	-	-	-	-	-	-	-	-	-	-	-	-	-	-	-	mmu-miR-151-5p	-	-	-	-	-
ACP1	1	-	-	-	-	-	-	-	-	-	-	-	-	-	-	-	-	-	hsa-miR-378a-3p	-	-	-
Acpp	1	-	-	-	mmu-miR-23b-3p	-	-	-	-	-	-	-	-	-	-	-	-	-	-	-	-	-
Acsl3	1	-	-	-	-	mmu-miR-26a-5p	-	-	-	-	-	-	-	-	-	-	-	-	-	-	-	-
Acsl4	1	-	-	-	-	-	-	-	-	-	-	-	-	-	-	-	-	-	-	-	mmu-miR-582-3p	-
Acsm2	5	-	-	-	-	-	-	-	mmu-miR-30b-5p	mmu-miR-30c-5p	mmu-miR-30d-5p	mmu-miR-30e-5p	-	-	-	-	-	-	-	mmu-miR-425-5p	-	-
Acsm5	1	-	-	-	-	-	-	-	-	-	-	-	-	-	-	mmu-miR-148b-3p	-	-	-	-	-	-
Acss1	1	-	-	-	mmu-miR-23b-3p	-	-	-	-	-	-	-	-	-	-	-	-	-	-	-	-	-
Actc1	4	-	-	-	-	-	-	-	mmu-miR-30b-5p	mmu-miR-30c-5p	mmu-miR-30d-5p	mmu-miR-30e-5p	-	-	-	-	-	-	-	-	-	-
Actn4	1	-	mmu-miR-133a-3p	-	-	-	-	-	-	-	-	-	-	-	-	-	-	-	-	-	-	-
Actr1a	4	-	-	-	-	-	-	-	mmu-miR-30b-5p	mmu-miR-30c-5p	mmu-miR-30d-5p	mmu-miR-30e-5p	-	-	-	-	-	-	-	-	-	-
Actr2	1	mmu-miR-16-5p	-	-	-	-	-	-	-	-	-	-	-	-	-	-	-	-	-	-	-	-
Actr3	1	-	-	-	mmu-miR-23b-3p	-	-	-	-	-	-	-	-	-	-	-	-	-	-	-	-	-
Acvr1	6	-	-	-	-	-	-	-	mmu-miR-30b-5p	mmu-miR-30c-5p	mmu-miR-30d-5p	mmu-miR-30e-5p	-	-	-	mmu-miR-148b-3p	-	-	-	-	-	mmu-miR-3068-3p
Acvr1c	6	-	-	mmu-miR-21-5p	mmu-miR-23b-3p	mmu-miR-26a-5p	mmu-miR-27b-3p	-	-	-	-	-	mmu-miR-101a-3p	-	-	-	-	mmu-miR-199a-3p	-	-	-	-
Acvr2a	2	mmu-miR-16-5p	-	-	-	-	-	-	-	-	-	-	-	-	-	-	-	mmu-miR-199a-3p	-	-	-	-
Adam10	1	-	-	-	-	-	-	-	-	-	-	-	-	-	-	mmu-miR-148b-3p	-	-	-	-	-	-
Adam12	4	-	-	-	-	-	-	-	mmu-miR-30b-5p	mmu-miR-30c-5p	mmu-miR-30d-5p	mmu-miR-30e-5p	-	-	-	-	-	-	-	-	-	-
Adam15	1	-	-	-	mmu-miR-23b-3p	-	-	-	-	-	-	-	-	-	-	-	-	-	-	-	-	-
Adam17	1	-	-	-	-	mmu-miR-26a-5p	-	-	-	-	-	-	-	-	-	-	-	-	-	-	-	-
Adam19	5	-	-	-	mmu-miR-23b-3p	-	-	-	mmu-miR-30b-5p	mmu-miR-30c-5p	mmu-miR-30d-5p	mmu-miR-30e-5p	-	-	-	-	-	-	-	-	-	-
Adam1b	4	-	-	-	-	-	-	-	mmu-miR-30b-5p	mmu-miR-30c-5p	mmu-miR-30d-5p	mmu-miR-30e-5p	-	-	-	-	-	-	-	-	-	-
Adam22	1	-	-	-	-	-	mmu-miR-27b-3p	-	-	-	-	-	-	-	-	-	-	-	-	-	-	-
Adam23	1	-	-	-	-	mmu-miR-26a-5p	-	-	-	-	-	-	-	-	-	-	-	-	-	-	-	-
Adam9	4	-	-	-	-	-	-	-	mmu-miR-30b-5p	mmu-miR-30c-5p	mmu-miR-30d-5p	mmu-miR-30e-5p	-	-	-	-	-	-	-	-	-	-
ADAMDEC1	1	-	-	-	-	-	-	-	-	-	-	-	-	-	-	-	-	-	hsa-miR-378a-3p	-	-	-
Adamts17	2	-	-	-	-	-	-	mmu-miR-29b-3p	-	-	-	-	mmu-miR-101a-3p	-	-	-	-	-	-	-	-	-
Adamts20	3	-	-	-	mmu-miR-23b-3p	-	-	-	-	-	-	-	mmu-miR-101a-3p	-	mmu-miR-125a-5p	-	-	-	-	-	-	-
Adamts3	5	mmu-miR-16-5p	-	-	-	-	-	-	mmu-miR-30b-5p	mmu-miR-30c-5p	mmu-miR-30d-5p	mmu-miR-30e-5p	-	-	-	-	-	-	-	-	-	-
Adamts5	2	mmu-miR-16-5p	-	-	mmu-miR-23b-3p	-	-	-	-	-	-	-	-	-	-	-	-	-	-	-	-	-
Adamts6	4	-	-	-	-	-	-	-	mmu-miR-30b-5p	mmu-miR-30c-5p	mmu-miR-30d-5p	mmu-miR-30e-5p	-	-	-	-	-	-	-	-	-	-
Adamts9	3	-	-	-	-	-	-	mmu-miR-29b-3p	-	-	-	-	-	-	-	-	-	-	-	mmu-miR-425-5p	mmu-miR-582-3p	-
Adamtsl3	1	-	-	-	-	-	-	-	-	-	-	-	-	-	-	-	-	mmu-miR-199a-3p	-	-	-	-
Adar	4	-	-	-	-	-	-	-	mmu-miR-30b-5p	mmu-miR-30c-5p	mmu-miR-30d-5p	mmu-miR-30e-5p	-	-	-	-	-	-	-	-	-	-
Adck1	1	-	-	-	-	-	mmu-miR-27b-3p	-	-	-	-	-	-	-	-	-	-	-	-	-	-	-
Adcy1	1	-	-	-	mmu-miR-23b-3p	-	-	-	-	-	-	-	-	-	-	-	-	-	-	-	-	-
ADCY2	1	-	-	-	-	-	-	-	-	-	-	-	-	-	-	-	-	-	hsa-miR-378a-3p	-	-	-
Adcyap1	1	-	mmu-miR-133a-3p	-	-	-	-	-	-	-	-	-	-	-	-	-	-	-	-	-	-	-
Add1	2	-	-	-	-	-	mmu-miR-27b-3p	-	-	-	-	-	-	-	-	-	-	-	-	-	mmu-miR-582-3p	-
Adh5	1	mmu-miR-16-5p	-	-	-	-	-	-	-	-	-	-	-	-	-	-	-	-	-	-	-	-
Adhfe1	1	-	-	-	mmu-miR-23b-3p	-	-	-	-	-	-	-	-	-	-	-	-	-	-	-	-	-
Adi1	1	-	-	-	mmu-miR-23b-3p	-	-	-	-	-	-	-	-	-	-	-	-	-	-	-	-	-
Adm	1	-	-	-	-	mmu-miR-26a-5p	-	-	-	-	-	-	-	-	-	-	-	-	-	-	-	-
Adnp2	1	-	-	-	-	mmu-miR-26a-5p	-	-	-	-	-	-	-	-	-	-	-	-	-	-	-	-
Ado	1	mmu-miR-16-5p	-	-	-	-	-	-	-	-	-	-	-	-	-	-	-	-	-	-	-	-
Adora2b	1	-	-	-	-	-	mmu-miR-27b-3p	-	-	-	-	-	-	-	-	-	-	-	-	-	-	-
Adrb2	1	mmu-miR-16-5p	-	-	-	-	-	-	-	-	-	-	-	-	-	-	-	-	-	-	-	-
Adrbk2	1	-	-	-	-	-	-	-	-	-	-	-	-	mmu-miR-103-1-5p	-	-	-	-	-	-	-	-
Adss	1	-	-	-	mmu-miR-23b-3p	-	-	-	-	-	-	-	-	-	-	-	-	-	-	-	-	-
Aebp2	1	-	-	-	-	-	-	-	-	-	-	-	mmu-miR-101a-3p	-	-	-	-	-	-	-	-	-
Afap1	1	-	-	-	-	-	-	-	-	-	-	-	-	mmu-miR-103-1-5p	-	-	-	-	-	-	-	-
Afap1l1	1	mmu-miR-16-5p	-	-	-	-	-	-	-	-	-	-	-	-	-	-	-	-	-	-	-	-
Afap1l2	4	-	-	-	-	-	-	-	mmu-miR-30b-5p	mmu-miR-30c-5p	mmu-miR-30d-5p	mmu-miR-30e-5p	-	-	-	-	-	-	-	-	-	-
AFF1	1	-	-	-	-	-	-	-	-	-	-	-	-	-	-	-	-	-	hsa-miR-378a-3p	-	-	-
AFF3	1	-	-	-	-	-	-	-	-	-	-	-	-	-	-	-	-	-	hsa-miR-378a-3p	-	-	-
Aff4	2	mmu-miR-16-5p	-	-	-	-	mmu-miR-27b-3p	-	-	-	-	-	-	-	-	-	-	-	-	-	-	-
Aftph	1	-	mmu-miR-133a-3p	-	-	-	-	-	-	-	-	-	-	-	-	-	-	-	-	-	-	-
Agap1	2	-	-	-	mmu-miR-23b-3p	-	-	-	-	-	-	-	-	-	-	-	-	-	-	-	-	mmu-miR-3068-3p
Agfg1	1	-	-	-	-	-	-	-	-	-	-	-	-	-	-	mmu-miR-148b-3p	-	-	-	-	-	-
AGK	1	-	-	-	-	-	-	-	-	-	-	-	-	-	-	-	-	-	hsa-miR-378a-3p	-	-	-
Agrn	1	-	-	-	-	-	mmu-miR-27b-3p	-	-	-	-	-	-	-	-	-	-	-	-	-	-	-
Agt	1	-	mmu-miR-133a-3p	-	-	-	-	-	-	-	-	-	-	-	-	-	-	-	-	-	-	-
Ahctf1	1	-	-	-	-	-	-	-	-	-	-	-	-	-	-	-	-	mmu-miR-199a-3p	-	-	-	-
Ahcyl2	1	mmu-miR-16-5p	-	-	-	-	-	-	-	-	-	-	-	-	-	-	-	-	-	-	-	-
Ahi1	1	-	-	-	-	-	-	-	-	-	-	-	-	mmu-miR-103-1-5p	-	-	-	-	-	-	-	-
Ahr	2	-	-	-	-	-	mmu-miR-27b-3p	mmu-miR-29b-3p	-	-	-	-	-	-	-	-	-	-	-	-	-	-
Ahrr	1	-	-	-	-	-	-	-	-	-	-	-	-	-	mmu-miR-125a-5p	-	-	-	-	-	-	-
AI593442	1	mmu-miR-16-5p	-	-	-	-	-	-	-	-	-	-	-	-	-	-	-	-	-	-	-	-
AI597468	1	-	-	-	mmu-miR-23b-3p	-	-	-	-	-	-	-	-	-	-	-	-	-	-	-	-	-
AI607873	1	-	-	-	-	-	-	-	-	-	-	-	-	-	-	-	-	-	-	-	-	mmu-miR-3068-3p
AI848100	3	-	-	-	mmu-miR-23b-3p	-	mmu-miR-27b-3p	-	-	-	-	-	-	-	-	-	-	-	-	-	-	mmu-miR-3068-3p
AI987944	1	-	mmu-miR-133a-3p	-	-	-	-	-	-	-	-	-	-	-	-	-	-	-	-	-	-	-
Aida	4	-	-	-	-	-	-	-	mmu-miR-30b-5p	mmu-miR-30c-5p	mmu-miR-30d-5p	mmu-miR-30e-5p	-	-	-	-	-	-	-	-	-	-
Aifm2	1	-	-	-	-	-	-	-	-	-	-	-	-	-	-	-	-	-	-	mmu-miR-425-5p	-	-
Aim1l	1	-	-	mmu-miR-21-5p	-	-	-	-	-	-	-	-	-	-	-	-	-	-	-	-	-	-
Ajap1	1	-	-	-	-	-	-	-	-	-	-	-	-	-	-	-	-	-	-	mmu-miR-425-5p	-	-
Ak2	1	-	-	-	-	-	mmu-miR-27b-3p	-	-	-	-	-	-	-	-	-	-	-	-	-	-	-
AK2	1	-	-	-	-	-	-	-	-	-	-	-	-	-	-	-	-	-	hsa-miR-378a-3p	-	-	-
Ak3	1	-	-	-	-	-	-	mmu-miR-29b-3p	-	-	-	-	-	-	-	-	-	-	-	-	-	-
Akap10	1	-	-	-	-	-	-	-	-	-	-	-	-	mmu-miR-103-1-5p	-	-	-	-	-	-	-	-
Akap11	3	-	-	-	mmu-miR-23b-3p	-	-	-	-	-	-	-	mmu-miR-101a-3p	mmu-miR-103-1-5p	-	-	-	-	-	-	-	-
Akap12	2	mmu-miR-16-5p	-	-	mmu-miR-23b-3p	-	-	-	-	-	-	-	-	-	-	-	-	-	-	-	-	-
Akap2	1	-	-	-	-	-	-	-	-	-	-	-	-	mmu-miR-103-1-5p	-	-	-	-	-	-	-	-
Akap6	1	-	-	mmu-miR-21-5p	-	-	-	-	-	-	-	-	-	-	-	-	-	-	-	-	-	-
Akap7	2	mmu-miR-16-5p	-	-	-	-	-	-	-	-	-	-	-	-	-	mmu-miR-148b-3p	-	-	-	-	-	-
Akap9	1	-	mmu-miR-133a-3p	-	-	-	-	-	-	-	-	-	-	-	-	-	-	-	-	-	-	-
Akirin1	1	-	-	-	-	-	mmu-miR-27b-3p	-	-	-	-	-	-	-	-	-	-	-	-	-	-	-
Akirin2	1	-	-	-	-	-	-	-	-	-	-	-	-	-	-	-	-	-	-	-	mmu-miR-582-3p	-
Akr1b3	1	-	-	-	mmu-miR-23b-3p	-	-	-	-	-	-	-	-	-	-	-	-	-	-	-	-	-
Akr1c14	1	-	-	-	-	-	-	-	-	-	-	-	-	-	-	-	-	-	-	-	-	mmu-miR-3068-3p
Akr1c6	1	-	-	-	-	-	-	-	-	-	-	-	-	-	-	-	-	-	-	-	-	mmu-miR-3068-3p
Akt2	1	-	-	-	-	-	-	-	-	-	-	-	-	-	-	-	mmu-miR-151-5p	-	-	-	-	-
Akt3	1	mmu-miR-16-5p	-	-	-	-	-	-	-	-	-	-	-	-	-	-	-	-	-	-	-	-
Alcam	4	-	-	-	-	-	-	-	mmu-miR-30b-5p	mmu-miR-30c-5p	mmu-miR-30d-5p	mmu-miR-30e-5p	-	-	-	-	-	-	-	-	-	-
Aldh1a2	1	-	-	-	mmu-miR-23b-3p	-	-	-	-	-	-	-	-	-	-	-	-	-	-	-	-	-
Aldh1a3	1	-	mmu-miR-133a-3p	-	-	-	-	-	-	-	-	-	-	-	-	-	-	-	-	-	-	-
Aldh1l2	2	-	-	-	mmu-miR-23b-3p	-	-	-	-	-	-	-	-	-	-	-	-	-	-	-	mmu-miR-582-3p	-
Aldh3a2	1	-	-	-	-	-	-	-	-	-	-	-	-	-	-	mmu-miR-148b-3p	-	-	-	-	-	-
Aldh5a1	3	-	mmu-miR-133a-3p	-	-	mmu-miR-26a-5p	mmu-miR-27b-3p	-	-	-	-	-	-	-	-	-	-	-	-	-	-	-
Aldoart1	1	-	-	-	mmu-miR-23b-3p	-	-	-	-	-	-	-	-	-	-	-	-	-	-	-	-	-
Alg11	5	-	-	-	-	-	mmu-miR-27b-3p	-	mmu-miR-30b-5p	mmu-miR-30c-5p	mmu-miR-30d-5p	mmu-miR-30e-5p	-	-	-	-	-	-	-	-	-	-
Alg6	1	-	-	-	-	-	-	-	-	-	-	-	-	-	mmu-miR-125a-5p	-	-	-	-	-	-	-
ALS2CR8	1	-	-	-	-	-	-	-	-	-	-	-	-	-	-	-	-	-	hsa-miR-378a-3p	-	-	-
Alx1	1	-	-	mmu-miR-21-5p	-	-	-	-	-	-	-	-	-	-	-	-	-	-	-	-	-	-
Amacr	1	-	-	-	-	-	-	-	-	-	-	-	-	-	-	mmu-miR-148b-3p	-	-	-	-	-	-
Ambra1	1	-	-	-	mmu-miR-23b-3p	-	-	-	-	-	-	-	-	-	-	-	-	-	-	-	-	-
Amdhd1	1	-	-	-	mmu-miR-23b-3p	-	-	-	-	-	-	-	-	-	-	-	-	-	-	-	-	-
Amica1	1	-	-	-	-	-	-	-	-	-	-	-	-	-	-	-	-	-	-	-	mmu-miR-582-3p	-
Ammecr1	1	-	-	mmu-miR-21-5p	-	-	-	-	-	-	-	-	-	-	-	-	-	-	-	-	-	-
Ammecr1l	1	-	-	-	-	-	-	mmu-miR-29b-3p	-	-	-	-	-	-	-	-	-	-	-	-	-	-
Amotl2	4	-	-	-	-	-	-	-	mmu-miR-30b-5p	mmu-miR-30c-5p	mmu-miR-30d-5p	mmu-miR-30e-5p	-	-	-	-	-	-	-	-	-	-
Amph	1	-	-	-	-	-	-	-	-	-	-	-	-	-	-	-	-	-	-	mmu-miR-425-5p	-	-
Amy2a2	1	-	-	-	-	-	-	-	-	-	-	-	-	-	-	-	-	-	-	-	-	mmu-miR-3068-3p
Amy2a3	1	-	-	-	-	-	-	-	-	-	-	-	-	-	-	-	-	-	-	-	-	mmu-miR-3068-3p
Amy2a4	1	-	-	-	-	-	-	-	-	-	-	-	-	-	-	-	-	-	-	-	-	mmu-miR-3068-3p
Amz2	2	-	-	-	-	-	-	mmu-miR-29b-3p	-	-	-	-	mmu-miR-101a-3p	-	-	-	-	-	-	-	-	-
Anapc1	1	-	-	-	-	-	-	-	-	-	-	-	-	-	-	-	-	-	-	mmu-miR-425-5p	-	-
Anapc11	1	mmu-miR-16-5p	-	-	-	-	-	-	-	-	-	-	-	-	-	-	-	-	-	-	-	-
Angel1	1	-	-	-	-	-	-	-	-	-	-	-	-	-	mmu-miR-125a-5p	-	-	-	-	-	-	-
ANGPT4	1	-	-	-	-	-	-	-	-	-	-	-	-	-	-	-	-	-	hsa-miR-378a-3p	-	-	-
Angptl4	1	-	-	-	-	-	-	mmu-miR-29b-3p	-	-	-	-	-	-	-	-	-	-	-	-	-	-
Ank2	2	-	-	mmu-miR-21-5p	-	-	mmu-miR-27b-3p	-	-	-	-	-	-	-	-	-	-	-	-	-	-	-
Ank3	3	-	-	-	-	-	mmu-miR-27b-3p	-	-	-	-	-	-	mmu-miR-103-1-5p	-	-	-	-	-	mmu-miR-425-5p	-	-
Ankhd1	5	-	-	-	mmu-miR-23b-3p	-	-	-	mmu-miR-30b-5p	mmu-miR-30c-5p	mmu-miR-30d-5p	mmu-miR-30e-5p	-	-	-	-	-	-	-	-	-	-
Ankib1	2	mmu-miR-16-5p	-	-	-	mmu-miR-26a-5p	-	-	-	-	-	-	-	-	-	-	-	-	-	-	-	-
Ankle2	1	-	-	-	-	-	-	-	-	-	-	mmu-miR-30e-5p	-	-	-	-	-	-	-	-	-	-
Ankra2	5	-	-	-	-	-	-	-	mmu-miR-30b-5p	mmu-miR-30c-5p	mmu-miR-30d-5p	mmu-miR-30e-5p	-	-	-	-	-	-	-	-	-	mmu-miR-3068-3p
Ankrd12	1	-	mmu-miR-133a-3p	-	-	-	-	-	-	-	-	-	-	-	-	-	-	-	-	-	-	-
Ankrd13b	1	-	-	-	-	-	-	mmu-miR-29b-3p	-	-	-	-	-	-	-	-	-	-	-	-	-	-
Ankrd17	5	-	-	-	-	-	-	-	mmu-miR-30b-5p	mmu-miR-30c-5p	mmu-miR-30d-5p	mmu-miR-30e-5p	mmu-miR-101a-3p	-	-	-	-	-	-	-	-	-
Ankrd28	1	-	mmu-miR-133a-3p	-	-	-	-	-	-	-	-	-	-	-	-	-	-	-	-	-	-	-
Ankrd33b	1	-	-	-	mmu-miR-23b-3p	-	-	-	-	-	-	-	-	-	-	-	-	-	-	-	-	-
Ankrd34c	1	mmu-miR-16-5p	-	-	-	-	-	-	-	-	-	-	-	-	-	-	-	-	-	-	-	-
Ankrd40	2	-	-	-	-	-	mmu-miR-27b-3p	-	-	-	-	-	-	-	-	-	-	-	-	mmu-miR-425-5p	-	-
Ankrd42	1	-	-	-	-	-	mmu-miR-27b-3p	-	-	-	-	-	-	-	-	-	-	-	-	-	-	-
Ankrd43	1	-	-	-	-	-	mmu-miR-27b-3p	-	-	-	-	-	-	-	-	-	-	-	-	-	-	-
Ankrd44	2	-	mmu-miR-133a-3p	-	-	-	-	-	-	-	-	-	-	-	-	-	-	mmu-miR-199a-3p	-	-	-	-
Ankrd45	1	-	-	-	-	-	-	-	-	-	-	-	-	-	-	mmu-miR-148b-3p	-	-	-	-	-	-
Ankrd49	2	-	-	mmu-miR-21-5p	-	-	-	mmu-miR-29b-3p	-	-	-	-	-	-	-	-	-	-	-	-	-	-
Ankrd50	1	-	-	-	mmu-miR-23b-3p	-	-	-	-	-	-	-	-	-	-	-	-	-	-	-	-	-
Ankrd55	4	-	-	-	-	-	-	-	mmu-miR-30b-5p	mmu-miR-30c-5p	mmu-miR-30d-5p	mmu-miR-30e-5p	-	-	-	-	-	-	-	-	-	-
Ankrd56	1	-	mmu-miR-133a-3p	-	-	-	-	-	-	-	-	-	-	-	-	-	-	-	-	-	-	-
Ankrd57	2	-	-	-	mmu-miR-23b-3p	-	-	-	-	-	-	-	-	-	-	mmu-miR-148b-3p	-	-	-	-	-	-
Anks1	1	-	-	-	-	mmu-miR-26a-5p	-	-	-	-	-	-	-	-	-	-	-	-	-	-	-	-
Anks1b	1	-	-	-	-	-	-	-	-	-	-	-	-	mmu-miR-103-1-5p	-	-	-	-	-	-	-	-
Ankzf1	1	-	-	-	-	-	-	-	-	-	-	-	mmu-miR-101a-3p	-	-	-	-	-	-	-	-	-
Ano4	4	-	-	-	-	-	-	-	mmu-miR-30b-5p	mmu-miR-30c-5p	mmu-miR-30d-5p	mmu-miR-30e-5p	-	-	-	-	-	-	-	-	-	-
Ano5	4	-	-	-	-	-	-	-	mmu-miR-30b-5p	mmu-miR-30c-5p	mmu-miR-30d-5p	mmu-miR-30e-5p	-	-	-	-	-	-	-	-	-	-
Anxa11	1	-	-	-	-	-	-	-	-	-	-	-	-	-	-	-	-	-	-	mmu-miR-425-5p	-	-
Ap1g1	1	-	-	-	-	-	-	mmu-miR-29b-3p	-	-	-	-	-	-	-	-	-	-	-	-	-	-
Ap1g2	1	-	-	-	-	-	-	-	-	-	-	-	-	-	mmu-miR-125a-5p	-	-	-	-	-	-	-
Ap1s2	1	-	-	-	-	-	-	-	-	-	-	mmu-miR-30e-5p	-	-	-	-	-	-	-	-	-	-
Ap2a1	1	mmu-miR-16-5p	-	-	-	-	-	-	-	-	-	-	-	-	-	-	-	-	-	-	-	-
Ap3b1	1	mmu-miR-16-5p	-	-	-	-	-	-	-	-	-	-	-	-	-	-	-	-	-	-	-	-
Ap3m1	1	-	-	-	-	-	-	-	-	-	-	-	-	-	-	-	-	-	-	mmu-miR-425-5p	-	-
Ap3s1	1	-	-	-	-	-	-	-	-	-	-	-	mmu-miR-101a-3p	-	-	-	-	-	-	-	-	-
Ap4e1	5	-	-	-	-	-	-	mmu-miR-29b-3p	mmu-miR-30b-5p	mmu-miR-30c-5p	mmu-miR-30d-5p	mmu-miR-30e-5p	-	-	-	-	-	-	-	-	-	-
Apaf1	6	-	-	-	mmu-miR-23b-3p	-	mmu-miR-27b-3p	-	mmu-miR-30b-5p	mmu-miR-30c-5p	mmu-miR-30d-5p	mmu-miR-30e-5p	-	-	-	-	-	-	-	-	-	-
Apbb2	4	-	-	-	-	-	-	-	mmu-miR-30b-5p	mmu-miR-30c-5p	mmu-miR-30d-5p	mmu-miR-30e-5p	-	-	-	-	-	-	-	-	-	-
Apc	1	-	-	-	-	-	-	-	-	-	-	-	-	-	-	-	-	mmu-miR-199a-3p	-	-	-	-
Aph1b	1	-	-	-	-	-	mmu-miR-27b-3p	-	-	-	-	-	-	-	-	-	-	-	-	-	-	-
APLP2	1	-	-	-	-	-	-	-	-	-	-	-	-	-	-	-	-	-	hsa-miR-378a-3p	-	-	-
Apobec2	1	-	-	-	-	-	-	-	-	-	-	-	-	-	-	mmu-miR-148b-3p	-	-	-	-	-	-
Apobec3	1	-	-	-	-	mmu-miR-26a-5p	-	-	-	-	-	-	-	-	-	-	-	-	-	-	-	-
Apol9a	1	mmu-miR-16-5p	-	-	-	-	-	-	-	-	-	-	-	-	-	-	-	-	-	-	-	-
Apool	1	-	-	-	mmu-miR-23b-3p	-	-	-	-	-	-	-	-	-	-	-	-	-	-	-	-	-
App	1	-	-	-	-	-	-	-	-	-	-	-	mmu-miR-101a-3p	-	-	-	-	-	-	-	-	-
Appbp2	1	-	-	-	-	-	mmu-miR-27b-3p	-	-	-	-	-	-	-	-	-	-	-	-	-	-	-
Appl1	1	-	-	mmu-miR-21-5p	-	-	-	-	-	-	-	-	-	-	-	-	-	-	-	-	-	-
Appl2	1	-	mmu-miR-133a-3p	-	-	-	-	-	-	-	-	-	-	-	-	-	-	-	-	-	-	-
Aptx	1	-	-	-	-	-	-	-	-	-	-	-	-	-	-	-	-	-	-	mmu-miR-425-5p	-	-
Aqp11	2	mmu-miR-16-5p	-	-	-	-	mmu-miR-27b-3p	-	-	-	-	-	-	-	-	-	-	-	-	-	-	-
Aqp3	1	-	-	-	-	-	-	-	-	-	-	-	mmu-miR-101a-3p	-	-	-	-	-	-	-	-	-
Aqp4	1	-	-	-	-	-	-	-	-	-	-	-	-	-	-	-	-	-	-	-	-	mmu-miR-3068-3p
Araf	4	-	-	-	-	-	-	-	mmu-miR-30b-5p	mmu-miR-30c-5p	mmu-miR-30d-5p	mmu-miR-30e-5p	-	-	-	-	-	-	-	-	-	-
Arap2	2	-	-	-	-	-	-	-	-	-	-	-	-	-	-	mmu-miR-148b-3p	-	-	-	mmu-miR-425-5p	-	-
ARAP2	1	-	-	-	-	-	-	-	-	-	-	-	-	-	-	-	-	-	hsa-miR-378a-3p	-	-	-
Arcn1	1	-	-	-	-	-	-	-	-	-	-	-	-	mmu-miR-103-1-5p	-	-	-	-	-	-	-	-
Arf2	1	-	-	-	-	-	-	mmu-miR-29b-3p	-	-	-	-	-	-	-	-	-	-	-	-	-	-
Arf4	4	-	-	-	-	-	-	-	mmu-miR-30b-5p	mmu-miR-30c-5p	mmu-miR-30d-5p	mmu-miR-30e-5p	-	-	-	-	-	-	-	-	-	-
Arfgap3	1	-	-	-	mmu-miR-23b-3p	-	-	-	-	-	-	-	-	-	-	-	-	-	-	-	-	-
ARFGAP3	1	-	-	-	-	-	-	-	-	-	-	-	-	-	-	-	-	-	hsa-miR-378a-3p	-	-	-
Arfgef1	1	-	-	-	-	-	mmu-miR-27b-3p	-	-	-	-	-	-	-	-	-	-	-	-	-	-	-
Arfip1	2	-	-	-	mmu-miR-23b-3p	-	-	-	-	-	-	-	-	-	-	mmu-miR-148b-3p	-	-	-	-	-	-
Arfip2	1	-	mmu-miR-133a-3p	-	-	-	-	-	-	-	-	-	-	-	-	-	-	-	-	-	-	-
Arhgap12	1	-	mmu-miR-133a-3p	-	-	-	-	-	-	-	-	-	-	-	-	-	-	-	-	-	-	-
Arhgap15	1	-	-	mmu-miR-21-5p	-	-	-	-	-	-	-	-	-	-	-	-	-	-	-	-	-	-
Arhgap19	2	-	-	-	-	-	mmu-miR-27b-3p	-	-	-	-	-	mmu-miR-101a-3p	-	-	-	-	-	-	-	-	-
Arhgap20	2	mmu-miR-16-5p	-	-	mmu-miR-23b-3p	-	-	-	-	-	-	-	-	-	-	-	-	-	-	-	-	-
Arhgap21	1	-	-	-	-	-	-	-	-	-	-	-	-	-	-	mmu-miR-148b-3p	-	-	-	-	-	-
Arhgap24	2	-	-	mmu-miR-21-5p	-	-	-	-	-	-	-	-	-	mmu-miR-103-1-5p	-	-	-	-	-	-	-	-
Arhgap42	1	-	-	-	-	-	-	-	-	-	-	-	-	-	-	-	-	-	-	mmu-miR-425-5p	-	-
Arhgef26	1	-	-	-	-	mmu-miR-26a-5p	-	-	-	-	-	-	-	-	-	-	-	-	-	-	-	-
Arhgef3	2	-	-	-	-	-	-	-	-	-	-	-	mmu-miR-101a-3p	-	-	-	-	mmu-miR-199a-3p	-	-	-	-
Arhgef37	1	-	-	-	-	-	mmu-miR-27b-3p	-	-	-	-	-	-	-	-	-	-	-	-	-	-	-
Arid1a	1	-	-	-	-	-	-	-	-	-	-	-	mmu-miR-101a-3p	-	-	-	-	-	-	-	-	-
Arid2	4	-	-	-	-	-	-	-	mmu-miR-30b-5p	mmu-miR-30c-5p	mmu-miR-30d-5p	mmu-miR-30e-5p	-	-	-	-	-	-	-	-	-	-
Arid3a	1	-	-	-	-	-	-	-	-	-	-	-	-	-	mmu-miR-125a-5p	-	-	-	-	-	-	-
Arid4a	5	-	-	mmu-miR-21-5p	-	-	-	-	mmu-miR-30b-5p	mmu-miR-30c-5p	mmu-miR-30d-5p	mmu-miR-30e-5p	-	-	-	-	-	-	-	-	-	-
Arid4b	4	-	-	-	-	-	-	-	mmu-miR-30b-5p	mmu-miR-30c-5p	mmu-miR-30d-5p	-	-	-	-	-	-	-	-	-	mmu-miR-582-3p	-
Arid5b	4	-	-	-	-	-	-	-	mmu-miR-30b-5p	mmu-miR-30c-5p	mmu-miR-30d-5p	mmu-miR-30e-5p	-	-	-	-	-	-	-	-	-	-
ARID5B	1	-	-	-	-	-	-	-	-	-	-	-	-	-	-	-	-	-	hsa-miR-378a-3p	-	-	-
Arih1	1	mmu-miR-16-5p	-	-	-	-	-	-	-	-	-	-	-	-	-	-	-	-	-	-	-	-
Arl13b	4	-	-	-	-	-	-	-	mmu-miR-30b-5p	mmu-miR-30c-5p	mmu-miR-30d-5p	mmu-miR-30e-5p	-	-	-	-	-	-	-	-	-	-
Arl14	1	-	-	-	-	-	-	-	-	-	-	-	-	mmu-miR-103-1-5p	-	-	-	-	-	-	-	-
Arl2	1	mmu-miR-16-5p	-	-	-	-	-	-	-	-	-	-	-	-	-	-	-	-	-	-	-	-
Arl5a	1	-	-	-	-	-	-	-	-	-	-	-	-	-	-	-	-	-	-	-	mmu-miR-582-3p	-
Arl5c	1	-	-	-	-	-	-	-	-	-	-	-	-	-	-	-	-	-	-	mmu-miR-425-5p	-	-
Arl6ip1	2	-	-	-	-	-	mmu-miR-27b-3p	-	-	-	-	-	-	-	-	mmu-miR-148b-3p	-	-	-	-	-	-
Arl6ip5	4	-	-	-	-	-	-	-	mmu-miR-30b-5p	mmu-miR-30c-5p	mmu-miR-30d-5p	mmu-miR-30e-5p	-	-	-	-	-	-	-	-	-	-
Arl6ip6	5	-	-	-	mmu-miR-23b-3p	-	-	-	mmu-miR-30b-5p	mmu-miR-30c-5p	mmu-miR-30d-5p	mmu-miR-30e-5p	-	-	-	-	-	-	-	-	-	-
Arl8b	1	-	-	-	-	-	-	-	-	-	-	-	-	-	-	mmu-miR-148b-3p	-	-	-	-	-	-
Armc8	1	-	-	-	mmu-miR-23b-3p	-	-	-	-	-	-	-	-	-	-	-	-	-	-	-	-	-
Armcx1	1	-	-	mmu-miR-21-5p	-	-	-	-	-	-	-	-	-	-	-	-	-	-	-	-	-	-
Armcx3	1	-	-	-	mmu-miR-23b-3p	-	-	-	-	-	-	-	-	-	-	-	-	-	-	-	-	-
Armcx5	1	-	-	mmu-miR-21-5p	-	-	-	-	-	-	-	-	-	-	-	-	-	-	-	-	-	-
Arpp19	1	-	-	-	-	-	-	-	-	-	-	-	-	-	-	mmu-miR-148b-3p	-	-	-	-	-	-
Arpp21	2	mmu-miR-16-5p	-	-	-	-	mmu-miR-27b-3p	-	-	-	-	-	-	-	-	-	-	-	-	-	-	-
Arrb1	2	-	mmu-miR-133a-3p	-	-	-	-	-	-	-	-	-	-	-	mmu-miR-125a-5p	-	-	-	-	-	-	-
Arrdc3	2	-	-	-	-	-	-	mmu-miR-29b-3p	-	-	-	-	-	-	-	mmu-miR-148b-3p	-	-	-	-	-	-
Arx	1	-	-	-	-	-	mmu-miR-27b-3p	-	-	-	-	-	-	-	-	-	-	-	-	-	-	-
Asah1	4	-	-	-	-	-	-	-	mmu-miR-30b-5p	mmu-miR-30c-5p	mmu-miR-30d-5p	mmu-miR-30e-5p	-	-	-	-	-	-	-	-	-	-
Asah2	1	-	-	-	-	mmu-miR-26a-5p	-	-	-	-	-	-	-	-	-	-	-	-	-	-	-	-
Asb15	1	-	-	-	mmu-miR-23b-3p	-	-	-	-	-	-	-	-	-	-	-	-	-	-	-	-	-
Asb3	6	-	-	-	mmu-miR-23b-3p	-	-	-	mmu-miR-30b-5p	mmu-miR-30c-5p	mmu-miR-30d-5p	mmu-miR-30e-5p	-	mmu-miR-103-1-5p	-	-	-	-	-	-	-	-
ASB4	1	-	-	-	-	-	-	-	-	-	-	-	-	-	-	-	-	-	hsa-miR-378a-3p	-	-	-
Ascc3	5	-	-	-	mmu-miR-23b-3p	-	-	-	mmu-miR-30b-5p	mmu-miR-30c-5p	mmu-miR-30d-5p	mmu-miR-30e-5p	-	-	-	-	-	-	-	-	-	-
Asf1a	1	-	-	-	mmu-miR-23b-3p	-	-	-	-	-	-	-	-	-	-	-	-	-	-	-	-	-
Ash1l	1	mmu-miR-16-5p	-	-	-	-	-	-	-	-	-	-	-	-	-	-	-	-	-	-	-	-
Asph	2	-	-	-	-	-	-	mmu-miR-29b-3p	-	-	-	-	-	-	-	-	-	-	-	-	-	mmu-miR-3068-3p
Aspn	3	-	-	mmu-miR-21-5p	-	-	-	-	-	-	-	-	mmu-miR-101a-3p	-	-	-	-	-	-	mmu-miR-425-5p	-	-
Astn1	1	-	-	-	-	-	-	-	-	-	-	-	-	-	-	-	-	mmu-miR-199a-3p	-	-	-	-
Asxl1	1	-	-	-	-	mmu-miR-26a-5p	-	-	-	-	-	-	-	-	-	-	-	-	-	-	-	-
Asxl3	2	-	-	-	mmu-miR-23b-3p	-	-	mmu-miR-29b-3p	-	-	-	-	-	-	-	-	-	-	-	-	-	-
Atad2	4	-	-	-	-	-	-	-	mmu-miR-30b-5p	mmu-miR-30c-5p	mmu-miR-30d-5p	mmu-miR-30e-5p	-	-	-	-	-	-	-	-	-	-
Atad2b	4	-	-	-	-	mmu-miR-26a-5p	-	mmu-miR-29b-3p	-	-	mmu-miR-30d-5p	mmu-miR-30e-5p	-	-	-	-	-	-	-	-	-	-
Atad5	1	-	-	-	-	-	-	-	-	-	mmu-miR-30d-5p	-	-	-	-	-	-	-	-	-	-	-
Atf6	3	mmu-miR-16-5p	mmu-miR-133a-3p	-	-	mmu-miR-26a-5p	-	-	-	-	-	-	-	-	-	-	-	-	-	-	-	-
Atf7	1	-	-	-	-	-	-	mmu-miR-29b-3p	-	-	-	-	-	-	-	-	-	-	-	-	-	-
Atf7ip2	3	-	-	-	-	-	-	-	mmu-miR-30b-5p	mmu-miR-30c-5p	-	-	-	-	-	mmu-miR-148b-3p	-	-	-	-	-	-
Atg12	5	-	-	-	-	-	-	-	mmu-miR-30b-5p	mmu-miR-30c-5p	mmu-miR-30d-5p	mmu-miR-30e-5p	-	-	-	mmu-miR-148b-3p	-	-	-	-	-	-
ATG12	1	-	-	-	-	-	-	-	-	-	-	-	-	-	-	-	-	-	hsa-miR-378a-3p	-	-	-
Atg3	4	-	-	-	-	-	-	-	mmu-miR-30b-5p	mmu-miR-30c-5p	mmu-miR-30d-5p	mmu-miR-30e-5p	-	-	-	-	-	-	-	-	-	-
Atg4c	1	-	-	-	-	-	-	-	-	-	-	-	-	-	-	-	-	-	-	-	mmu-miR-582-3p	-
Atg5	4	-	-	-	-	-	-	-	mmu-miR-30b-5p	mmu-miR-30c-5p	mmu-miR-30d-5p	mmu-miR-30e-5p	-	-	-	-	-	-	-	-	-	-
Atl1	1	-	-	-	-	-	-	-	-	-	-	-	-	-	-	-	-	mmu-miR-199a-3p	-	-	-	-
Atm	2	mmu-miR-16-5p	-	-	-	mmu-miR-26a-5p	-	-	-	-	-	-	-	-	-	-	-	-	-	-	-	-
Atmin	2	-	-	-	mmu-miR-23b-3p	-	-	-	-	-	-	-	-	-	mmu-miR-125a-5p	-	-	-	-	-	-	-
Atoh1	1	mmu-miR-16-5p	-	-	-	-	-	-	-	-	-	-	-	-	-	-	-	-	-	-	-	-
Atoh8	1	-	-	-	-	-	-	-	-	-	-	-	-	mmu-miR-103-1-5p	-	-	-	-	-	-	-	-
Atp10d	1	-	-	-	-	-	-	-	-	-	-	-	-	-	-	-	-	-	-	-	mmu-miR-582-3p	-
Atp11b	1	-	-	-	mmu-miR-23b-3p	-	-	-	-	-	-	-	-	-	-	-	-	-	-	-	-	-
Atp11c	2	-	-	-	-	mmu-miR-26a-5p	mmu-miR-27b-3p	-	-	-	-	-	-	-	-	-	-	-	-	-	-	-
Atp13a5	1	-	-	-	-	-	-	mmu-miR-29b-3p	-	-	-	-	-	-	-	-	-	-	-	-	-	-
Atp1b4	3	mmu-miR-16-5p	-	-	-	-	-	mmu-miR-29b-3p	-	-	-	-	-	-	-	-	-	mmu-miR-199a-3p	-	-	-	-
Atp2b1	5	-	-	-	-	-	-	-	mmu-miR-30b-5p	mmu-miR-30c-5p	mmu-miR-30d-5p	mmu-miR-30e-5p	-	-	-	-	-	-	-	-	-	mmu-miR-3068-3p
Atp2b2	4	-	-	-	-	-	-	-	mmu-miR-30b-5p	mmu-miR-30c-5p	mmu-miR-30d-5p	mmu-miR-30e-5p	-	-	-	-	-	-	-	-	-	-
Atp2b4	1	-	-	-	-	-	-	-	-	-	-	-	-	-	-	-	-	-	-	-	mmu-miR-582-3p	-
Atp5g3	1	-	-	-	-	-	-	-	-	-	-	-	-	-	-	-	-	-	-	mmu-miR-425-5p	-	-
Atp5s	1	-	-	-	-	-	mmu-miR-27b-3p	-	-	-	-	-	-	-	-	-	-	-	-	-	-	-
Atp6ap2	1	-	mmu-miR-133a-3p	-	-	-	-	-	-	-	-	-	-	-	-	-	-	-	-	-	-	-
Atp6v0d1	1	-	mmu-miR-133a-3p	-	-	-	-	-	-	-	-	-	-	-	-	-	-	-	-	-	-	-
Atp6v0d2	1	-	-	-	mmu-miR-23b-3p	-	-	-	-	-	-	-	-	-	-	-	-	-	-	-	-	-
Atp6v0e2	1	-	-	-	-	-	-	-	-	-	-	-	-	mmu-miR-103-1-5p	-	-	-	-	-	-	-	-
Atp6v1a	1	-	-	-	mmu-miR-23b-3p	-	-	-	-	-	-	-	-	-	-	-	-	-	-	-	-	-
Atp6v1b2	1	-	-	-	mmu-miR-23b-3p	-	-	-	-	-	-	-	-	-	-	-	-	-	-	-	-	-
Atp6v1d	2	-	-	-	mmu-miR-23b-3p	-	-	-	-	-	-	-	-	-	-	-	-	-	-	mmu-miR-425-5p	-	-
Atp6v1e1	1	-	-	-	mmu-miR-23b-3p	-	-	-	-	-	-	-	-	-	-	-	-	-	-	-	-	-
Atp7a	2	mmu-miR-16-5p	-	-	mmu-miR-23b-3p	-	-	-	-	-	-	-	-	-	-	-	-	-	-	-	-	-
Atp8a1	1	-	-	-	-	-	-	-	-	-	-	-	-	-	-	mmu-miR-148b-3p	-	-	-	-	-	-
Atp8b4	1	mmu-miR-16-5p	-	-	-	-	-	-	-	-	-	-	-	-	-	-	-	-	-	-	-	-
Atpaf1	1	-	-	-	-	mmu-miR-26a-5p	-	-	-	-	-	-	-	-	-	-	-	-	-	-	-	-
Atpaf2	1	-	-	-	-	-	-	-	-	-	-	-	-	mmu-miR-103-1-5p	-	-	-	-	-	-	-	-
Atrx	3	-	-	-	-	-	-	-	-	-	-	-	mmu-miR-101a-3p	mmu-miR-103-1-5p	-	-	-	mmu-miR-199a-3p	-	-	-	-
Atxn1	1	-	-	-	-	-	-	-	-	-	-	-	mmu-miR-101a-3p	-	-	-	-	-	-	-	-	-
Atxn1l	1	-	-	-	-	-	-	-	-	-	-	-	mmu-miR-101a-3p	-	-	-	-	-	-	-	-	-
Atxn2	1	mmu-miR-16-5p	-	-	-	-	-	-	-	-	-	-	-	-	-	-	-	-	-	-	-	-
Atxn3	1	-	-	-	-	-	-	-	-	-	-	-	-	-	-	-	-	-	-	mmu-miR-425-5p	-	-
Atxn7l1	1	-	-	-	-	-	-	-	-	-	-	-	mmu-miR-101a-3p	-	-	-	-	-	-	-	-	-
Atxn7l3b	2	-	-	mmu-miR-21-5p	mmu-miR-23b-3p	-	-	-	-	-	-	-	-	-	-	-	-	-	-	-	-	-
AU015228	2	-	-	-	-	-	-	-	-	-	-	-	-	-	mmu-miR-125a-5p	-	-	-	-	-	-	mmu-miR-3068-3p
Auh	1	-	-	-	mmu-miR-23b-3p	-	-	-	-	-	-	-	-	-	-	-	-	-	-	-	-	-
Avl9	6	mmu-miR-16-5p	-	-	-	-	-	-	mmu-miR-30b-5p	mmu-miR-30c-5p	mmu-miR-30d-5p	mmu-miR-30e-5p	-	mmu-miR-103-1-5p	-	-	-	-	-	-	-	-
AW146154	1	-	mmu-miR-133a-3p	-	-	-	-	-	-	-	-	-	-	-	-	-	-	-	-	-	-	-
AW554918	1	-	-	-	-	-	-	-	-	-	-	-	-	-	-	-	-	mmu-miR-199a-3p	-	-	-	-
AW555464	4	-	-	-	-	-	-	-	mmu-miR-30b-5p	mmu-miR-30c-5p	mmu-miR-30d-5p	mmu-miR-30e-5p	-	-	-	-	-	-	-	-	-	-
Axin1	1	-	-	-	-	-	-	-	-	-	-	-	-	-	-	-	-	-	-	mmu-miR-425-5p	-	-
AY026312	1	-	-	-	-	-	-	mmu-miR-29b-3p	-	-	-	-	-	-	-	-	-	-	-	-	-	-
B020004C17Rik	1	-	-	-	mmu-miR-23b-3p	-	-	-	-	-	-	-	-	-	-	-	-	-	-	-	-	-
B230120H23Rik	1	-	mmu-miR-133a-3p	-	-	-	-	-	-	-	-	-	-	-	-	-	-	-	-	-	-	-
B230209E15Rik	4	-	-	-	-	-	-	-	mmu-miR-30b-5p	mmu-miR-30c-5p	mmu-miR-30d-5p	mmu-miR-30e-5p	-	-	-	-	-	-	-	-	-	-
B230219D22Rik	1	-	-	-	-	-	-	-	-	-	-	-	-	-	-	mmu-miR-148b-3p	-	-	-	-	-	-
B3galnt2	4	-	-	-	-	-	-	-	mmu-miR-30b-5p	mmu-miR-30c-5p	mmu-miR-30d-5p	mmu-miR-30e-5p	-	-	-	-	-	-	-	-	-	-
B3galt1	2	-	-	-	-	-	mmu-miR-27b-3p	-	-	-	-	-	mmu-miR-101a-3p	-	-	-	-	-	-	-	-	-
B3galt2	1	-	-	-	mmu-miR-23b-3p	-	-	-	-	-	-	-	-	-	-	-	-	-	-	-	-	-
B3galtl	1	-	-	-	-	-	-	-	-	-	-	-	-	-	-	-	-	-	-	mmu-miR-425-5p	-	-
B3gnt1	1	-	-	-	mmu-miR-23b-3p	-	-	-	-	-	-	-	-	-	-	-	-	-	-	-	-	-
B3gnt3	1	-	-	-	-	-	-	-	-	-	-	-	-	-	mmu-miR-125a-5p	-	-	-	-	-	-	-
B3gnt5	5	-	-	-	mmu-miR-23b-3p	-	-	-	mmu-miR-30b-5p	mmu-miR-30c-5p	mmu-miR-30d-5p	mmu-miR-30e-5p	-	-	-	-	-	-	-	-	-	-
B3gnt6	1	mmu-miR-16-5p	-	-	-	-	-	-	-	-	-	-	-	-	-	-	-	-	-	-	-	-
B3gnt7	1	-	-	-	-	-	mmu-miR-27b-3p	-	-	-	-	-	-	-	-	-	-	-	-	-	-	-
B430306N03Rik	2	mmu-miR-16-5p	-	-	-	-	-	-	-	-	-	-	-	-	mmu-miR-125a-5p	-	-	-	-	-	-	-
B4galt1	1	mmu-miR-16-5p	-	-	-	-	-	-	-	-	-	-	-	-	-	-	-	-	-	-	-	-
B4galt3	1	-	-	-	-	-	mmu-miR-27b-3p	-	-	-	-	-	-	-	-	-	-	-	-	-	-	-
B4galt5	1	-	-	-	-	-	-	-	-	-	-	-	-	-	-	mmu-miR-148b-3p	-	-	-	-	-	-
B4galt6	1	-	-	-	-	-	-	-	-	-	-	-	-	-	-	-	-	-	-	mmu-miR-425-5p	-	-
Bace1	1	mmu-miR-16-5p	-	-	-	-	-	-	-	-	-	-	-	-	-	-	-	-	-	-	-	-
Bach1	1	-	-	-	-	-	-	-	-	-	-	-	-	mmu-miR-103-1-5p	-	-	-	-	-	-	-	-
Bag2	1	-	-	-	-	-	-	-	-	-	-	-	mmu-miR-101a-3p	-	-	-	-	-	-	-	-	-
Bag4	2	mmu-miR-16-5p	-	-	-	-	-	-	-	-	-	-	-	-	-	-	-	-	-	-	-	mmu-miR-3068-3p
Bag5	1	mmu-miR-16-5p	-	-	-	-	-	-	-	-	-	-	-	-	-	-	-	-	-	-	-	-
Baiap2l1	1	mmu-miR-16-5p	-	-	-	-	-	-	-	-	-	-	-	-	-	-	-	-	-	-	-	-
Bap1	1	-	-	-	-	-	-	-	-	-	-	-	-	-	mmu-miR-125a-5p	-	-	-	-	-	-	-
Barhl1	1	-	-	-	mmu-miR-23b-3p	-	-	-	-	-	-	-	-	-	-	-	-	-	-	-	-	-
Barhl2	1	-	-	-	-	-	-	-	-	-	-	-	-	-	-	mmu-miR-148b-3p	-	-	-	-	-	-
Baz2a	1	-	mmu-miR-133a-3p	-	-	-	-	-	-	-	-	-	-	-	-	-	-	-	-	-	-	-
Baz2b	1	-	-	-	-	mmu-miR-26a-5p	-	-	-	-	-	-	-	-	-	-	-	-	-	-	-	-
Bbip1	1	-	-	-	mmu-miR-23b-3p	-	-	-	-	-	-	-	-	-	-	-	-	-	-	-	-	-
Bbs7	1	-	-	mmu-miR-21-5p	-	-	-	-	-	-	-	-	-	-	-	-	-	-	-	-	-	-
Bbx	3	-	-	-	-	-	mmu-miR-27b-3p	-	-	-	-	-	-	mmu-miR-103-1-5p	-	-	-	-	-	-	-	mmu-miR-3068-3p
BC003266	1	-	-	-	-	-	-	-	-	-	-	-	-	-	-	mmu-miR-148b-3p	-	-	-	-	-	-
BC003331	1	-	-	-	-	-	-	-	-	-	-	-	-	-	-	-	-	-	-	-	-	mmu-miR-3068-3p
BC013529	1	-	-	-	-	-	-	-	-	-	-	-	-	mmu-miR-103-1-5p	-	-	-	-	-	-	-	-
BC016579	1	-	-	-	mmu-miR-23b-3p	-	-	-	-	-	-	-	-	-	-	-	-	-	-	-	-	-
BC017647	1	-	-	-	-	-	-	-	-	-	-	-	mmu-miR-101a-3p	-	-	-	-	-	-	-	-	-
BC019943	1	-	mmu-miR-133a-3p	-	-	-	-	-	-	-	-	-	-	-	-	-	-	-	-	-	-	-
BC021891	5	-	-	-	mmu-miR-23b-3p	-	-	-	mmu-miR-30b-5p	mmu-miR-30c-5p	mmu-miR-30d-5p	mmu-miR-30e-5p	-	-	-	-	-	-	-	-	-	-
BC024659	1	-	-	-	-	-	-	-	-	-	-	-	-	-	-	-	-	-	-	mmu-miR-425-5p	-	-
BC026590	1	-	mmu-miR-133a-3p	-	-	-	-	-	-	-	-	-	-	-	-	-	-	-	-	-	-	-
BC027231	1	-	-	-	mmu-miR-23b-3p	-	-	-	-	-	-	-	-	-	-	-	-	-	-	-	-	-
BC030336	1	-	-	mmu-miR-21-5p	-	-	-	-	-	-	-	-	-	-	-	-	-	-	-	-	-	-
BC030476	4	-	-	-	-	-	-	-	mmu-miR-30b-5p	mmu-miR-30c-5p	mmu-miR-30d-5p	mmu-miR-30e-5p	-	-	-	-	-	-	-	-	-	-
BC031353	5	-	-	-	-	-	-	-	mmu-miR-30b-5p	mmu-miR-30c-5p	mmu-miR-30d-5p	mmu-miR-30e-5p	mmu-miR-101a-3p	-	-	-	-	-	-	-	-	-
BC032203	1	-	-	-	-	-	-	-	-	-	-	-	-	-	-	-	-	-	-	-	mmu-miR-582-3p	-
BC037034	4	-	-	-	-	-	-	-	mmu-miR-30b-5p	mmu-miR-30c-5p	mmu-miR-30d-5p	mmu-miR-30e-5p	-	-	-	-	-	-	-	-	-	-
BC046404	1	-	mmu-miR-133a-3p	-	-	-	-	-	-	-	-	-	-	-	-	-	-	-	-	-	-	-
BC051076	1	-	-	-	mmu-miR-23b-3p	-	-	-	-	-	-	-	-	-	-	-	-	-	-	-	-	-
BC053393	1	-	-	mmu-miR-21-5p	-	-	-	-	-	-	-	-	-	-	-	-	-	-	-	-	-	-
BC061237	1	-	mmu-miR-133a-3p	-	-	-	-	-	-	-	-	-	-	-	-	-	-	-	-	-	-	-
BC068157	1	-	-	-	-	-	mmu-miR-27b-3p	-	-	-	-	-	-	-	-	-	-	-	-	-	-	-
BC068281	1	-	-	-	-	-	-	mmu-miR-29b-3p	-	-	-	-	-	-	-	-	-	-	-	-	-	-
Bcap29	1	-	-	-	-	-	-	-	-	-	-	-	-	-	-	mmu-miR-148b-3p	-	-	-	-	-	-
Bcar3	1	-	-	-	-	-	-	-	-	-	-	-	-	-	-	-	-	mmu-miR-199a-3p	-	-	-	-
Bcas1	1	-	-	-	-	-	mmu-miR-27b-3p	-	-	-	-	-	-	-	-	-	-	-	-	-	-	-
Bche	3	-	-	-	-	-	mmu-miR-27b-3p	mmu-miR-29b-3p	-	-	-	-	mmu-miR-101a-3p	-	-	-	-	-	-	-	-	-
Bcl11a	2	-	-	-	mmu-miR-23b-3p	-	-	mmu-miR-29b-3p	-	-	-	-	-	-	-	-	-	-	-	-	-	-
Bcl11b	1	-	-	-	mmu-miR-23b-3p	-	-	-	-	-	-	-	-	-	-	-	-	-	-	-	-	-
Bcl2l11	1	-	-	-	-	-	-	-	-	-	-	-	-	-	-	mmu-miR-148b-3p	-	-	-	-	-	-
Bcl2l15	2	-	-	-	-	-	mmu-miR-27b-3p	-	-	-	-	-	-	-	-	-	-	mmu-miR-199a-3p	-	-	-	-
Bcl2l2	1	mmu-miR-16-5p	-	-	-	-	-	-	-	-	-	-	-	-	-	-	-	-	-	-	-	-
Bcl7a	1	-	-	mmu-miR-21-5p	-	-	-	-	-	-	-	-	-	-	-	-	-	-	-	-	-	-
Bclaf1	1	-	-	-	-	-	-	-	-	-	-	-	mmu-miR-101a-3p	-	-	-	-	-	-	-	-	-
Bcor	1	-	-	-	-	-	-	-	-	-	-	-	-	-	-	-	-	-	-	mmu-miR-425-5p	-	-
Bdh1	1	-	-	-	-	-	-	mmu-miR-29b-3p	-	-	-	-	-	-	-	-	-	-	-	-	-	-
Bdnf	2	mmu-miR-16-5p	-	-	-	-	-	-	-	-	-	-	-	-	-	-	-	-	-	-	mmu-miR-582-3p	-
Bdp1	3	-	-	-	-	-	mmu-miR-27b-3p	-	-	mmu-miR-30c-5p	-	-	-	mmu-miR-103-1-5p	-	-	-	-	-	-	-	-
Becn1	4	-	-	-	-	-	-	-	mmu-miR-30b-5p	mmu-miR-30c-5p	mmu-miR-30d-5p	mmu-miR-30e-5p	-	-	-	-	-	-	-	-	-	-
Bend4	2	-	-	-	-	-	-	-	-	-	-	-	mmu-miR-101a-3p	-	-	-	-	-	-	mmu-miR-425-5p	-	-
BEND4	1	-	-	-	-	-	-	-	-	-	-	-	-	-	-	-	-	-	hsa-miR-378a-3p	-	-	-
Bet1	2	-	-	-	mmu-miR-23b-3p	-	-	-	-	-	-	-	-	-	mmu-miR-125a-5p	-	-	-	-	-	-	-
Bfar	1	-	-	-	-	mmu-miR-26a-5p	-	-	-	-	-	-	-	-	-	-	-	-	-	-	-	-
Bhlhe22	1	-	-	-	-	-	-	-	-	-	-	-	-	mmu-miR-103-1-5p	-	-	-	-	-	-	-	-
Bhlhe40	1	-	-	mmu-miR-21-5p	-	-	-	-	-	-	-	-	-	-	-	-	-	-	-	-	-	-
Bhmt	1	-	-	-	-	-	-	mmu-miR-29b-3p	-	-	-	-	-	-	-	-	-	-	-	-	-	-
Bhmt2	1	-	-	-	-	-	-	-	-	-	-	-	-	-	mmu-miR-125a-5p	-	-	-	-	-	-	-
Bicc1	1	-	mmu-miR-133a-3p	-	-	-	-	-	-	-	-	-	-	-	-	-	-	-	-	-	-	-
Bicd2	1	-	-	-	-	-	-	-	-	-	-	-	mmu-miR-101a-3p	-	-	-	-	-	-	-	-	-
Bivm	2	-	-	-	mmu-miR-23b-3p	mmu-miR-26a-5p	-	-	-	-	-	-	-	-	-	-	-	-	-	-	-	-
Blcap	2	-	-	-	mmu-miR-23b-3p	-	-	-	-	-	-	-	-	mmu-miR-103-1-5p	-	-	-	-	-	-	-	-
Blmh	1	-	-	-	-	-	-	mmu-miR-29b-3p	-	-	-	-	-	-	-	-	-	-	-	-	-	-
Bloc1s2	1	-	-	-	-	mmu-miR-26a-5p	-	-	-	-	-	-	-	-	-	-	-	-	-	-	-	-
Blzf1	1	-	-	-	-	-	-	-	-	-	-	-	-	-	mmu-miR-125a-5p	-	-	-	-	-	-	-
Bmf	2	-	-	-	-	-	-	mmu-miR-29b-3p	-	-	-	-	-	-	mmu-miR-125a-5p	-	-	-	-	-	-	-
Bmp2	1	-	-	-	-	-	-	-	-	-	-	-	-	mmu-miR-103-1-5p	-	-	-	-	-	-	-	-
Bmp2k	1	-	-	-	-	-	-	-	-	-	-	-	-	-	-	-	-	-	-	-	mmu-miR-582-3p	-
Bmx	1	-	-	-	-	-	-	-	-	-	-	-	mmu-miR-101a-3p	-	-	-	-	-	-	-	-	-
Bnc1	4	-	-	-	-	-	-	-	mmu-miR-30b-5p	mmu-miR-30c-5p	mmu-miR-30d-5p	mmu-miR-30e-5p	-	-	-	-	-	-	-	-	-	-
Bnc2	5	-	-	-	mmu-miR-23b-3p	-	-	-	mmu-miR-30b-5p	mmu-miR-30c-5p	mmu-miR-30d-5p	mmu-miR-30e-5p	-	-	-	-	-	-	-	-	-	-
Bnip3l	4	-	mmu-miR-133a-3p	-	-	-	-	-	mmu-miR-30b-5p	mmu-miR-30c-5p	mmu-miR-30d-5p	-	-	-	-	-	-	-	-	-	-	-
Bod1	1	-	-	-	-	mmu-miR-26a-5p	-	-	-	-	-	-	-	-	-	-	-	-	-	-	-	-
Bod1l	1	-	-	-	-	-	-	-	-	-	-	-	-	-	-	-	-	-	-	-	-	mmu-miR-3068-3p
Bpnt1	1	-	-	-	mmu-miR-23b-3p	-	-	-	-	-	-	-	-	-	-	-	-	-	-	-	-	-
Bptf	1	mmu-miR-16-5p	-	-	-	-	-	-	-	-	-	-	-	-	-	-	-	-	-	-	-	-
Brcc3	1	-	-	-	mmu-miR-23b-3p	-	-	-	-	-	-	-	-	-	-	-	-	-	-	-	-	-
Brd1	4	-	-	-	-	-	-	-	mmu-miR-30b-5p	mmu-miR-30c-5p	mmu-miR-30d-5p	mmu-miR-30e-5p	-	-	-	-	-	-	-	-	-	-
Brd8	1	-	-	-	-	-	-	-	-	-	-	-	mmu-miR-101a-3p	-	-	-	-	-	-	-	-	-
Brip1	1	-	-	-	-	-	-	-	-	-	-	-	-	-	-	-	-	-	-	-	mmu-miR-582-3p	-
Brox	1	-	-	-	mmu-miR-23b-3p	-	-	-	-	-	-	-	-	-	-	-	-	-	-	-	-	-
Brsk1	1	-	-	-	-	-	mmu-miR-27b-3p	-	-	-	-	-	-	-	-	-	-	-	-	-	-	-
Brwd1	2	-	-	-	mmu-miR-23b-3p	-	mmu-miR-27b-3p	-	-	-	-	-	-	-	-	-	-	-	-	-	-	-
Brwd3	4	-	-	-	-	-	-	-	mmu-miR-30b-5p	mmu-miR-30c-5p	mmu-miR-30d-5p	mmu-miR-30e-5p	-	-	-	-	-	-	-	-	-	-
Btaf1	2	-	-	-	mmu-miR-23b-3p	-	-	-	-	-	-	-	-	-	-	mmu-miR-148b-3p	-	-	-	-	-	-
Btbd1	1	-	-	-	-	-	-	-	-	-	-	-	-	-	-	-	-	-	-	-	-	mmu-miR-3068-3p
Btbd10	4	-	-	-	-	-	-	-	mmu-miR-30b-5p	mmu-miR-30c-5p	mmu-miR-30d-5p	mmu-miR-30e-5p	-	-	-	-	-	-	-	-	-	-
Btbd16	1	-	-	-	-	-	-	-	-	-	-	-	-	-	-	-	-	-	-	-	-	mmu-miR-3068-3p
Btbd3	3	mmu-miR-16-5p	-	-	-	-	-	-	-	-	-	-	mmu-miR-101a-3p	-	-	mmu-miR-148b-3p	-	-	-	-	-	-
Btc	1	-	-	-	-	-	-	-	-	-	-	-	-	-	-	-	-	-	-	-	mmu-miR-582-3p	-
Btf3l4	1	-	-	-	-	-	-	-	-	-	-	-	-	mmu-miR-103-1-5p	-	-	-	-	-	-	-	-
Btg2	1	mmu-miR-16-5p	-	-	-	-	-	-	-	-	-	-	-	-	-	-	-	-	-	-	-	-
Btla	1	-	-	-	mmu-miR-23b-3p	-	-	-	-	-	-	-	-	-	-	-	-	-	-	-	-	-
Btn1a1	1	-	-	-	-	-	-	-	-	-	-	-	-	-	-	-	-	-	-	-	-	mmu-miR-3068-3p
Btrc	1	mmu-miR-16-5p	-	-	-	-	-	-	-	-	-	-	-	-	-	-	-	-	-	-	-	-
Bub3	1	-	-	-	-	-	-	-	-	-	-	-	-	-	-	-	-	-	-	mmu-miR-425-5p	-	-
C030046E11Rik	3	-	mmu-miR-133a-3p	-	-	-	-	mmu-miR-29b-3p	-	-	-	-	mmu-miR-101a-3p	-	-	-	-	-	-	-	-	-
C18orf56	1	-	-	-	-	-	-	-	-	-	-	-	-	-	-	-	-	-	hsa-miR-378a-3p	-	-	-
C1d	1	-	-	-	mmu-miR-23b-3p	-	-	-	-	-	-	-	-	-	-	-	-	-	-	-	-	-
C1ql3	5	mmu-miR-16-5p	-	-	-	-	-	-	mmu-miR-30b-5p	mmu-miR-30c-5p	mmu-miR-30d-5p	mmu-miR-30e-5p	-	-	-	-	-	-	-	-	-	-
C1qtnf2	1	mmu-miR-16-5p	-	-	-	-	-	-	-	-	-	-	-	-	-	-	-	-	-	-	-	-
C1qtnf3	1	-	-	-	-	-	-	mmu-miR-29b-3p	-	-	-	-	-	-	-	-	-	-	-	-	-	-
C2cd2	1	-	-	-	-	-	mmu-miR-27b-3p	-	-	-	-	-	-	-	-	-	-	-	-	-	-	-
C2orf88	1	-	-	-	-	-	-	-	-	-	-	-	-	-	-	-	-	-	hsa-miR-378a-3p	-	-	-
C330007P06Rik	1	-	-	-	-	-	-	-	-	-	-	-	-	-	-	-	-	-	-	mmu-miR-425-5p	-	-
C330018D20Rik	1	-	-	-	mmu-miR-23b-3p	-	-	-	-	-	-	-	-	-	-	-	-	-	-	-	-	-
C330027C09Rik	4	-	-	-	-	-	-	-	mmu-miR-30b-5p	mmu-miR-30c-5p	mmu-miR-30d-5p	mmu-miR-30e-5p	-	-	-	-	-	-	-	-	-	-
C430048L16Rik	2	-	-	-	mmu-miR-23b-3p	-	mmu-miR-27b-3p	-	-	-	-	-	-	-	-	-	-	-	-	-	-	-
C4orf46	1	-	-	-	-	-	-	-	-	-	-	-	-	-	-	-	-	-	hsa-miR-378a-3p	-	-	-
C5ar1	1	-	-	-	mmu-miR-23b-3p	-	-	-	-	-	-	-	-	-	-	-	-	-	-	-	-	-
C5orf41	1	-	-	-	-	-	-	-	-	-	-	-	-	-	-	-	-	-	hsa-miR-378a-3p	-	-	-
C77370	1	-	-	-	-	-	-	mmu-miR-29b-3p	-	-	-	-	-	-	-	-	-	-	-	-	-	-
C87414	1	-	-	-	-	-	mmu-miR-27b-3p	-	-	-	-	-	-	-	-	-	-	-	-	-	-	-
C9orf5	1	-	-	-	-	-	-	-	-	-	-	-	-	-	-	-	-	-	hsa-miR-378a-3p	-	-	-
Cab39	2	-	-	-	mmu-miR-23b-3p	-	-	-	-	-	-	-	-	-	-	-	-	-	-	mmu-miR-425-5p	-	-
CAB39	1	-	-	-	-	-	-	-	-	-	-	-	-	-	-	-	-	-	hsa-miR-378a-3p	-	-	-
Cab39l	1	-	-	-	-	-	-	-	-	-	-	-	-	mmu-miR-103-1-5p	-	-	-	-	-	-	-	-
Cabp5	1	-	-	-	-	-	-	-	-	-	-	-	-	-	-	-	-	-	-	mmu-miR-425-5p	-	-
Cacna1a	1	-	-	-	-	-	mmu-miR-27b-3p	-	-	-	-	-	-	-	-	-	-	-	-	-	-	-
Cacna1c	2	-	-	-	-	mmu-miR-26a-5p	-	-	-	-	-	-	-	-	-	-	-	-	-	-	-	mmu-miR-3068-3p
Cacna1e	1	-	-	-	mmu-miR-23b-3p	-	-	-	-	-	-	-	-	-	-	-	-	-	-	-	-	-
Cacna2d1	1	mmu-miR-16-5p	-	-	-	-	-	-	-	-	-	-	-	-	-	-	-	-	-	-	-	-
Cacnb2	1	-	-	-	-	-	-	-	-	-	-	-	mmu-miR-101a-3p	-	-	-	-	-	-	-	-	-
Cacnb4	2	-	-	-	-	mmu-miR-26a-5p	-	-	-	-	-	-	-	mmu-miR-103-1-5p	-	-	-	-	-	-	-	-
Cacng2	1	-	-	-	-	-	mmu-miR-27b-3p	-	-	-	-	-	-	-	-	-	-	-	-	-	-	-
CACNG8	1	-	-	-	-	-	-	-	-	-	-	-	-	-	-	-	-	-	hsa-miR-378a-3p	-	-	-
Cacybp	1	-	-	mmu-miR-21-5p	-	-	-	-	-	-	-	-	-	-	-	-	-	-	-	-	-	-
Cadm1	1	-	-	-	-	-	-	-	-	-	-	-	-	-	-	-	-	-	-	-	mmu-miR-582-3p	-
Cadm2	4	-	-	-	-	-	-	-	mmu-miR-30b-5p	mmu-miR-30c-5p	mmu-miR-30d-5p	mmu-miR-30e-5p	-	-	-	-	-	-	-	-	-	-
Cadps	4	-	-	-	-	-	-	-	mmu-miR-30b-5p	mmu-miR-30c-5p	mmu-miR-30d-5p	mmu-miR-30e-5p	-	-	-	-	-	-	-	-	-	-
Cadps2	2	-	-	-	mmu-miR-23b-3p	-	-	-	-	-	-	-	-	-	-	-	-	-	-	mmu-miR-425-5p	-	-
Calcr	4	-	-	-	-	-	-	-	mmu-miR-30b-5p	mmu-miR-30c-5p	mmu-miR-30d-5p	mmu-miR-30e-5p	-	-	-	-	-	-	-	-	-	-
Calcrl	2	-	-	-	mmu-miR-23b-3p	-	-	-	-	-	-	-	-	-	-	-	-	mmu-miR-199a-3p	-	-	-	-
Cald1	1	-	-	-	-	-	-	-	-	-	-	-	-	mmu-miR-103-1-5p	-	-	-	-	-	-	-	-
CAMK1G	1	-	-	-	-	-	-	-	-	-	-	-	-	-	-	-	-	-	hsa-miR-378a-3p	-	-	-
Camk2d	4	-	-	-	-	-	-	-	mmu-miR-30b-5p	mmu-miR-30c-5p	mmu-miR-30d-5p	mmu-miR-30e-5p	-	-	-	-	-	-	-	-	-	-
Camk2g	1	-	-	-	-	-	-	mmu-miR-29b-3p	-	-	-	-	-	-	-	-	-	-	-	-	-	-
Camk2n1	2	-	-	-	-	-	-	-	mmu-miR-30b-5p	-	-	-	-	-	mmu-miR-125a-5p	-	-	-	-	-	-	-
Camk4	1	-	-	-	-	-	-	mmu-miR-29b-3p	-	-	-	-	-	-	-	-	-	-	-	-	-	-
Camsap1	2	-	-	-	-	mmu-miR-26a-5p	-	mmu-miR-29b-3p	-	-	-	-	-	-	-	-	-	-	-	-	-	-
Camta1	1	-	-	-	-	-	-	-	-	-	mmu-miR-30d-5p	-	-	-	-	-	-	-	-	-	-	-
Cand1	2	-	-	-	-	-	-	-	-	-	-	-	-	-	-	mmu-miR-148b-3p	-	-	-	-	mmu-miR-582-3p	-
Cand2	1	-	-	-	-	-	-	-	-	-	-	-	-	-	-	-	-	-	-	-	mmu-miR-582-3p	-
Canx	3	-	-	-	-	-	-	-	-	-	-	-	-	-	-	mmu-miR-148b-3p	-	-	-	-	mmu-miR-582-3p	mmu-miR-3068-3p
Capn10	1	-	-	-	-	mmu-miR-26a-5p	-	-	-	-	-	-	-	-	-	-	-	-	-	-	-	-
Capn2	1	-	-	-	-	-	-	-	-	-	-	-	mmu-miR-101a-3p	-	-	-	-	-	-	-	-	-
Capn3	1	-	-	-	-	-	-	-	-	-	-	-	-	mmu-miR-103-1-5p	-	-	-	-	-	-	-	-
Capn6	2	mmu-miR-16-5p	-	-	mmu-miR-23b-3p	-	-	-	-	-	-	-	-	-	-	-	-	-	-	-	-	-
Capn7	4	-	-	-	-	-	-	-	mmu-miR-30b-5p	mmu-miR-30c-5p	mmu-miR-30d-5p	mmu-miR-30e-5p	-	-	-	-	-	-	-	-	-	-
Caprin1	2	mmu-miR-16-5p	-	-	mmu-miR-23b-3p	-	-	-	-	-	-	-	-	-	-	-	-	-	-	-	-	-
Caps2	1	-	-	-	mmu-miR-23b-3p	-	-	-	-	-	-	-	-	-	-	-	-	-	-	-	-	-
Capza1	5	-	-	-	-	-	mmu-miR-27b-3p	-	mmu-miR-30b-5p	mmu-miR-30c-5p	mmu-miR-30d-5p	mmu-miR-30e-5p	-	-	-	-	-	-	-	-	-	-
Capza2	1	mmu-miR-16-5p	-	-	-	-	-	-	-	-	-	-	-	-	-	-	-	-	-	-	-	-
Car10	1	-	-	-	-	-	mmu-miR-27b-3p	-	-	-	-	-	-	-	-	-	-	-	-	-	-	-
Car13	2	-	-	-	-	-	-	-	-	-	-	-	mmu-miR-101a-3p	-	-	-	-	-	-	-	-	mmu-miR-3068-3p
Car2	1	-	-	-	mmu-miR-23b-3p	-	-	-	-	-	-	-	-	-	-	-	-	-	-	-	-	-
Car5b	1	-	-	-	-	-	-	-	-	-	-	-	-	mmu-miR-103-1-5p	-	-	-	-	-	-	-	-
Car9	1	-	-	-	-	-	-	-	-	-	-	-	mmu-miR-101a-3p	-	-	-	-	-	-	-	-	-
Cars	3	-	-	-	-	-	-	-	mmu-miR-30b-5p	mmu-miR-30c-5p	mmu-miR-30d-5p	-	-	-	-	-	-	-	-	-	-	-
Casc4	2	-	mmu-miR-133a-3p	-	-	-	-	-	-	-	-	-	-	-	-	-	-	-	-	-	mmu-miR-582-3p	-
Cask	1	mmu-miR-16-5p	-	-	-	-	-	-	-	-	-	-	-	-	-	-	-	-	-	-	-	-
Caskin1	1	-	-	mmu-miR-21-5p	-	-	-	-	-	-	-	-	-	-	-	-	-	-	-	-	-	-
Casp2	1	-	-	-	-	-	-	-	-	-	-	-	-	-	mmu-miR-125a-5p	-	-	-	-	-	-	-
Casp7	1	-	-	-	mmu-miR-23b-3p	-	-	-	-	-	-	-	-	-	-	-	-	-	-	-	-	-
Casr	1	mmu-miR-16-5p	-	-	-	-	-	-	-	-	-	-	-	-	-	-	-	-	-	-	-	-
Cav2	1	-	-	-	mmu-miR-23b-3p	-	-	-	-	-	-	-	-	-	-	-	-	-	-	-	-	-
Cbfa2t2	1	-	-	-	-	-	-	-	-	-	-	-	mmu-miR-101a-3p	-	-	-	-	-	-	-	-	-
Cbfa2t3	2	-	-	-	-	-	mmu-miR-27b-3p	-	-	-	-	-	-	mmu-miR-103-1-5p	-	-	-	-	-	-	-	-
Cbfb	4	-	-	-	-	-	mmu-miR-27b-3p	-	-	-	mmu-miR-30d-5p	mmu-miR-30e-5p	-	-	-	-	-	-	-	-	-	mmu-miR-3068-3p
CBL	1	-	-	-	-	-	-	-	-	-	-	-	-	-	-	-	-	-	hsa-miR-378a-3p	-	-	-
Cblb	2	-	-	-	-	-	-	-	-	-	-	-	mmu-miR-101a-3p	-	-	mmu-miR-148b-3p	-	-	-	-	-	-
Cbll1	1	-	-	-	-	-	-	-	-	-	-	-	-	-	-	-	-	-	-	-	-	mmu-miR-3068-3p
Cbln1	1	-	-	-	mmu-miR-23b-3p	-	-	-	-	-	-	-	-	-	-	-	-	-	-	-	-	-
Cbs	1	-	-	-	-	-	-	-	-	-	-	-	-	-	mmu-miR-125a-5p	-	-	-	-	-	-	-
Cbx4	1	mmu-miR-16-5p	-	-	-	-	-	-	-	-	-	-	-	-	-	-	-	-	-	-	-	-
Ccar1	1	-	-	-	-	-	-	-	-	-	-	-	-	mmu-miR-103-1-5p	-	-	-	-	-	-	-	-
Ccdc104	1	-	-	-	-	-	mmu-miR-27b-3p	-	-	-	-	-	-	-	-	-	-	-	-	-	-	-
Ccdc122	1	-	-	-	-	-	-	-	-	-	-	-	-	-	-	-	-	-	-	-	-	mmu-miR-3068-3p
Ccdc126	2	-	-	-	mmu-miR-23b-3p	-	-	-	-	-	-	-	-	-	-	-	-	-	-	mmu-miR-425-5p	-	-
Ccdc127	2	-	-	-	mmu-miR-23b-3p	-	-	-	-	-	-	-	-	-	-	-	-	-	-	-	-	mmu-miR-3068-3p
Ccdc132	1	-	-	-	-	-	-	-	-	-	-	-	-	-	-	-	-	-	-	mmu-miR-425-5p	-	-
Ccdc14	1	-	-	-	-	-	-	-	-	-	-	-	mmu-miR-101a-3p	-	-	-	-	-	-	-	-	-
Ccdc141	1	-	-	mmu-miR-21-5p	-	-	-	-	-	-	-	-	-	-	-	-	-	-	-	-	-	-
Ccdc144b	1	-	-	-	mmu-miR-23b-3p	-	-	-	-	-	-	-	-	-	-	-	-	-	-	-	-	-
Ccdc148	1	-	-	-	-	mmu-miR-26a-5p	-	-	-	-	-	-	-	-	-	-	-	-	-	-	-	-
Ccdc15	4	-	-	-	-	-	-	-	mmu-miR-30b-5p	mmu-miR-30c-5p	mmu-miR-30d-5p	mmu-miR-30e-5p	-	-	-	-	-	-	-	-	-	-
Ccdc160	1	-	-	-	mmu-miR-23b-3p	-	-	-	-	-	-	-	-	-	-	-	-	-	-	-	-	-
Ccdc28a	1	-	-	-	-	mmu-miR-26a-5p	-	-	-	-	-	-	-	-	-	-	-	-	-	-	-	-
Ccdc28b	1	-	-	-	-	-	mmu-miR-27b-3p	-	-	-	-	-	-	-	-	-	-	-	-	-	-	-
Ccdc38	1	-	-	-	-	-	-	-	-	-	-	-	-	-	-	-	-	-	-	-	mmu-miR-582-3p	-
Ccdc43	4	-	-	-	-	-	-	-	mmu-miR-30b-5p	mmu-miR-30c-5p	mmu-miR-30d-5p	mmu-miR-30e-5p	-	-	-	-	-	-	-	-	-	-
Ccdc47	3	-	-	mmu-miR-21-5p	mmu-miR-23b-3p	-	-	-	-	-	-	-	-	-	-	mmu-miR-148b-3p	-	-	-	-	-	-
Ccdc50	1	-	-	-	-	-	mmu-miR-27b-3p	-	-	-	-	-	-	-	-	-	-	-	-	-	-	-
Ccdc51	1	-	-	-	-	-	-	mmu-miR-29b-3p	-	-	-	-	-	-	-	-	-	-	-	-	-	-
Ccdc6	1	-	-	-	mmu-miR-23b-3p	-	-	-	-	-	-	-	-	-	-	-	-	-	-	-	-	-
Ccdc80	1	-	-	-	-	-	-	mmu-miR-29b-3p	-	-	-	-	-	-	-	-	-	-	-	-	-	-
Ccdc85a	1	-	-	-	-	-	-	-	-	-	-	-	-	-	-	mmu-miR-148b-3p	-	-	-	-	-	-
Ccdc85b	1	-	-	-	-	-	mmu-miR-27b-3p	-	-	-	-	-	-	-	-	-	-	-	-	-	-	-
Ccdc88a	1	-	-	-	-	-	-	-	-	-	-	-	-	-	-	-	-	-	-	-	mmu-miR-582-3p	-
Cck	1	-	-	-	mmu-miR-23b-3p	-	-	-	-	-	-	-	-	-	-	-	-	-	-	-	-	-
Cckar	1	-	-	-	-	-	-	-	-	-	-	-	-	-	mmu-miR-125a-5p	-	-	-	-	-	-	-
Ccl20	1	-	-	mmu-miR-21-5p	-	-	-	-	-	-	-	-	-	-	-	-	-	-	-	-	-	-
Ccl22	1	-	-	mmu-miR-21-5p	-	-	-	-	-	-	-	-	-	-	-	-	-	-	-	-	-	-
Ccl4	1	-	-	-	-	-	mmu-miR-27b-3p	-	-	-	-	-	-	-	-	-	-	-	-	-	-	-
Ccl9	2	-	-	-	-	-	mmu-miR-27b-3p	-	-	-	-	-	-	-	-	-	-	-	-	-	-	mmu-miR-3068-3p
Ccnc	2	-	mmu-miR-133a-3p	-	-	-	-	-	-	-	-	-	mmu-miR-101a-3p	-	-	-	-	-	-	-	-	-
Ccnd1	1	-	-	-	mmu-miR-23b-3p	-	-	-	-	-	-	-	-	-	-	-	-	-	-	-	-	-
Ccne1	1	mmu-miR-16-5p	-	-	-	-	-	-	-	-	-	-	-	-	-	-	-	-	-	-	-	-
Ccne2	4	-	-	-	-	-	-	-	mmu-miR-30b-5p	mmu-miR-30c-5p	mmu-miR-30d-5p	mmu-miR-30e-5p	-	-	-	-	-	-	-	-	-	-
Ccng1	2	-	-	-	mmu-miR-23b-3p	-	mmu-miR-27b-3p	-	-	-	-	-	-	-	-	-	-	-	-	-	-	-
Ccng2	1	-	-	-	-	-	-	-	-	-	-	-	-	-	-	-	-	-	-	-	-	mmu-miR-3068-3p
Ccnh	1	-	-	-	mmu-miR-23b-3p	-	-	-	-	-	-	-	-	-	-	-	-	-	-	-	-	-
Ccnj	3	-	-	-	-	-	mmu-miR-27b-3p	-	-	-	-	-	mmu-miR-101a-3p	mmu-miR-103-1-5p	-	-	-	-	-	-	-	-
Ccnjl	5	-	-	-	-	mmu-miR-26a-5p	-	-	mmu-miR-30b-5p	mmu-miR-30c-5p	mmu-miR-30d-5p	mmu-miR-30e-5p	-	-	-	-	-	-	-	-	-	-
Ccnk	5	-	-	-	-	-	mmu-miR-27b-3p	-	mmu-miR-30b-5p	mmu-miR-30c-5p	mmu-miR-30d-5p	mmu-miR-30e-5p	-	-	-	-	-	-	-	-	-	-
Ccnl2	1	-	-	-	mmu-miR-23b-3p	-	-	-	-	-	-	-	-	-	-	-	-	-	-	-	-	-
Ccno	1	mmu-miR-16-5p	-	-	-	-	-	-	-	-	-	-	-	-	-	-	-	-	-	-	-	-
Ccnt2	5	mmu-miR-16-5p	-	-	-	-	-	-	mmu-miR-30b-5p	mmu-miR-30c-5p	mmu-miR-30d-5p	mmu-miR-30e-5p	-	-	-	-	-	-	-	-	-	-
Ccr1l1	1	-	-	-	-	-	-	-	-	-	-	-	-	-	-	-	-	-	-	-	-	mmu-miR-3068-3p
Ccr2	3	mmu-miR-16-5p	-	-	mmu-miR-23b-3p	-	-	-	-	-	-	-	-	-	-	mmu-miR-148b-3p	-	-	-	-	-	-
CCR7	1	-	-	-	-	-	-	-	-	-	-	-	-	-	-	-	-	-	hsa-miR-378a-3p	-	-	-
Ccr9	1	-	-	-	-	-	-	mmu-miR-29b-3p	-	-	-	-	-	-	-	-	-	-	-	-	-	-
Cd151	1	-	-	-	-	-	-	-	-	-	-	-	-	-	-	-	-	mmu-miR-199a-3p	-	-	-	-
Cd160	1	-	-	-	-	-	-	-	-	-	-	-	-	-	-	-	-	-	-	-	-	mmu-miR-3068-3p
Cd207	1	-	-	-	-	-	-	-	-	-	-	-	-	-	-	-	-	-	-	-	mmu-miR-582-3p	-
Cd209e	1	-	-	-	-	-	-	-	-	-	-	-	-	-	-	-	-	-	-	mmu-miR-425-5p	-	-
Cd22	1	-	-	-	-	-	-	-	-	-	-	-	-	-	mmu-miR-125a-5p	-	-	-	-	-	-	-
Cd24a	1	-	-	-	-	-	-	-	-	-	-	-	-	-	-	-	-	-	-	-	-	mmu-miR-3068-3p
Cd276	1	-	-	-	-	-	-	mmu-miR-29b-3p	-	-	-	-	-	-	-	-	-	-	-	-	-	-
Cd2ap	3	mmu-miR-16-5p	-	-	-	-	mmu-miR-27b-3p	-	-	-	-	-	-	-	-	-	-	mmu-miR-199a-3p	-	-	-	-
Cd2bp2	1	-	-	-	-	-	-	-	-	-	-	-	mmu-miR-101a-3p	-	-	-	-	-	-	-	-	-
Cd300ld	1	-	-	-	-	-	-	-	-	-	-	-	-	-	mmu-miR-125a-5p	-	-	-	-	-	-	-
Cd48	1	-	-	-	mmu-miR-23b-3p	-	-	-	-	-	-	-	-	-	-	-	-	-	-	-	-	-
Cd55	1	-	-	-	-	-	-	-	-	-	-	-	-	-	-	-	-	mmu-miR-199a-3p	-	-	-	-
Cd84	1	-	-	-	mmu-miR-23b-3p	-	-	-	-	-	-	-	-	-	-	-	-	-	-	-	-	-
Cd86	1	-	-	-	-	-	-	-	-	-	-	-	mmu-miR-101a-3p	-	-	-	-	-	-	-	-	-
Cd8a	4	-	-	-	-	-	-	-	mmu-miR-30b-5p	mmu-miR-30c-5p	mmu-miR-30d-5p	mmu-miR-30e-5p	-	-	-	-	-	-	-	-	-	-
Cd93	1	-	-	-	-	-	-	mmu-miR-29b-3p	-	-	-	-	-	-	-	-	-	-	-	-	-	-
Cdc14a	2	-	-	-	-	-	-	-	-	-	-	-	mmu-miR-101a-3p	-	-	-	-	mmu-miR-199a-3p	-	-	-	-
Cdc14b	1	mmu-miR-16-5p	-	-	-	-	-	-	-	-	-	-	-	-	-	-	-	-	-	-	-	-
Cdc25a	1	mmu-miR-16-5p	-	-	-	-	-	-	-	-	-	-	-	-	-	-	-	-	-	-	-	-
Cdc25b	1	-	-	-	-	-	-	-	-	-	-	-	-	mmu-miR-103-1-5p	-	-	-	-	-	-	-	-
Cdc37l1	5	mmu-miR-16-5p	-	-	-	-	-	-	mmu-miR-30b-5p	mmu-miR-30c-5p	mmu-miR-30d-5p	mmu-miR-30e-5p	-	-	-	-	-	-	-	-	-	-
Cdc40	1	-	-	-	mmu-miR-23b-3p	-	-	-	-	-	-	-	-	-	-	-	-	-	-	-	-	-
CDC40	1	-	-	-	-	-	-	-	-	-	-	-	-	-	-	-	-	-	hsa-miR-378a-3p	-	-	-
Cdc42bpa	1	-	-	-	-	-	-	-	-	-	-	-	-	mmu-miR-103-1-5p	-	-	-	-	-	-	-	-
Cdc42se1	1	-	-	-	-	-	-	-	-	-	-	-	-	-	mmu-miR-125a-5p	-	-	-	-	-	-	-
Cdc45	1	-	-	-	mmu-miR-23b-3p	-	-	-	-	-	-	-	-	-	-	-	-	-	-	-	-	-
Cdc5l	1	-	-	-	-	-	-	-	-	-	-	-	-	-	-	-	-	-	-	mmu-miR-425-5p	-	-
Cdc73	1	-	-	-	-	-	-	-	-	-	-	-	-	-	-	-	-	-	-	-	mmu-miR-582-3p	-
Cdca4	3	mmu-miR-16-5p	-	-	-	-	-	mmu-miR-29b-3p	-	-	-	-	-	-	-	-	-	-	-	mmu-miR-425-5p	-	-
Cdca7l	1	-	-	-	-	-	mmu-miR-27b-3p	-	-	-	-	-	-	-	-	-	-	-	-	-	-	-
Cdh11	3	-	-	-	-	-	mmu-miR-27b-3p	-	-	-	-	-	mmu-miR-101a-3p	mmu-miR-103-1-5p	-	-	-	-	-	-	-	-
Cdh12	2	-	-	-	-	-	-	mmu-miR-29b-3p	-	-	-	-	-	mmu-miR-103-1-5p	-	-	-	-	-	-	-	-
Cdh17	1	-	-	-	mmu-miR-23b-3p	-	-	-	-	-	-	-	-	-	-	-	-	-	-	-	-	-
Cdh2	1	-	-	-	-	-	-	-	-	-	-	-	-	mmu-miR-103-1-5p	-	-	-	-	-	-	-	-
Cdh20	4	-	-	-	-	-	-	-	mmu-miR-30b-5p	mmu-miR-30c-5p	mmu-miR-30d-5p	mmu-miR-30e-5p	-	-	-	-	-	-	-	-	-	-
Cdh26	1	-	-	-	-	-	mmu-miR-27b-3p	-	-	-	-	-	-	-	-	-	-	-	-	-	-	-
Cdk12	1	-	-	-	-	-	-	-	-	-	-	-	-	mmu-miR-103-1-5p	-	-	-	-	-	-	-	-
Cdk13	3	-	mmu-miR-133a-3p	-	-	-	-	-	-	-	mmu-miR-30d-5p	mmu-miR-30e-5p	-	-	-	-	-	-	-	-	-	-
Cdk17	2	mmu-miR-16-5p	-	-	-	-	-	-	-	-	-	-	-	-	-	-	-	mmu-miR-199a-3p	-	-	-	-
Cdk19	1	-	-	-	-	-	-	-	-	-	-	-	-	-	-	mmu-miR-148b-3p	-	-	-	-	-	-
Cdk5r1	3	-	-	-	mmu-miR-23b-3p	-	-	-	-	-	-	-	mmu-miR-101a-3p	-	-	mmu-miR-148b-3p	-	-	-	-	-	-
Cdk8	2	-	-	-	-	mmu-miR-26a-5p	-	-	-	-	-	-	mmu-miR-101a-3p	-	-	-	-	-	-	-	-	-
Cdkl2	5	-	-	-	mmu-miR-23b-3p	-	-	-	mmu-miR-30b-5p	mmu-miR-30c-5p	mmu-miR-30d-5p	mmu-miR-30e-5p	-	-	-	-	-	-	-	-	-	-
Cdnf	1	-	-	-	-	-	-	-	-	-	-	-	-	mmu-miR-103-1-5p	-	-	-	-	-	-	-	-
Cdon	1	-	-	-	-	-	-	-	-	-	-	-	-	-	-	-	-	-	-	-	mmu-miR-582-3p	-
Cds1	2	-	-	-	-	-	mmu-miR-27b-3p	-	-	-	-	-	-	-	-	mmu-miR-148b-3p	-	-	-	-	-	-
Cdt1	1	-	-	-	-	-	-	-	-	-	-	-	-	-	-	-	-	mmu-miR-199a-3p	-	-	-	-
Cdv3	1	-	-	-	-	mmu-miR-26a-5p	-	-	-	-	-	-	-	-	-	-	-	-	-	-	-	-
Cdx2	1	mmu-miR-16-5p	-	-	-	-	-	-	-	-	-	-	-	-	-	-	-	-	-	-	-	-
Cdyl	1	-	-	-	-	-	-	-	-	-	-	-	mmu-miR-101a-3p	-	-	-	-	-	-	-	-	-
Cdyl2	1	-	mmu-miR-133a-3p	-	-	-	-	-	-	-	-	-	-	-	-	-	-	-	-	-	-	-
Ceacam1	1	-	-	-	-	-	-	-	-	-	-	-	-	-	mmu-miR-125a-5p	-	-	-	-	-	-	-
Ceacam2	1	-	-	-	-	-	-	-	-	-	-	-	-	-	mmu-miR-125a-5p	-	-	-	-	-	-	-
Cebpd	1	-	-	-	-	-	-	-	-	-	-	-	-	mmu-miR-103-1-5p	-	-	-	-	-	-	-	-
Cebpz	2	-	-	-	-	mmu-miR-26a-5p	-	-	-	-	-	-	mmu-miR-101a-3p	-	-	-	-	-	-	-	-	-
Cecr2	2	-	-	-	-	-	mmu-miR-27b-3p	mmu-miR-29b-3p	-	-	-	-	-	-	-	-	-	-	-	-	-	-
Cecr6	1	-	-	-	-	-	-	-	-	-	-	-	-	-	-	-	-	-	-	mmu-miR-425-5p	-	-
Celf1	1	-	-	-	mmu-miR-23b-3p	-	-	-	-	-	-	-	-	-	-	-	-	-	-	-	-	-
Celf2	1	-	-	-	mmu-miR-23b-3p	-	-	-	-	-	-	-	-	-	-	-	-	-	-	-	-	-
Celf3	4	-	-	-	-	-	-	-	mmu-miR-30b-5p	mmu-miR-30c-5p	mmu-miR-30d-5p	mmu-miR-30e-5p	-	-	-	-	-	-	-	-	-	-
Celf4	1	-	mmu-miR-133a-3p	-	-	-	-	-	-	-	-	-	-	-	-	-	-	-	-	-	-	-
Celsr2	1	-	-	-	-	-	-	-	-	-	-	-	-	-	-	-	-	mmu-miR-199a-3p	-	-	-	-
Celsr3	4	-	-	-	-	-	-	-	mmu-miR-30b-5p	mmu-miR-30c-5p	mmu-miR-30d-5p	mmu-miR-30e-5p	-	-	-	-	-	-	-	-	-	-
CELSR3	1	-	-	-	-	-	-	-	-	-	-	-	-	-	-	-	-	-	hsa-miR-378a-3p	-	-	-
Cenpl	2	-	-	-	-	-	-	-	-	-	-	-	-	-	-	-	-	-	-	mmu-miR-425-5p	-	mmu-miR-3068-3p
Cenpo	1	-	-	-	-	-	-	-	-	-	-	-	-	-	-	-	-	-	-	-	mmu-miR-582-3p	-
Cep120	1	-	-	mmu-miR-21-5p	-	-	-	-	-	-	-	-	-	-	-	-	-	-	-	-	-	-
Cep135	1	-	-	-	-	-	mmu-miR-27b-3p	-	-	-	-	-	-	-	-	-	-	-	-	-	-	-
Cep350	2	-	-	-	mmu-miR-23b-3p	mmu-miR-26a-5p	-	-	-	-	-	-	-	-	-	-	-	-	-	-	-	-
Cep63	1	-	-	-	-	-	-	-	-	-	-	-	-	-	-	-	-	mmu-miR-199a-3p	-	-	-	-
Cep68	2	-	-	mmu-miR-21-5p	-	mmu-miR-26a-5p	-	-	-	-	-	-	-	-	-	-	-	-	-	-	-	-
Cep76	1	-	-	-	mmu-miR-23b-3p	-	-	-	-	-	-	-	-	-	-	-	-	-	-	-	-	-
Cep97	1	-	-	-	-	-	-	mmu-miR-29b-3p	-	-	-	-	-	-	-	-	-	-	-	-	-	-
Cerk	1	-	-	-	-	-	-	-	-	-	-	-	-	-	-	mmu-miR-148b-3p	-	-	-	-	-	-
Cetn2	1	-	-	-	-	-	mmu-miR-27b-3p	-	-	-	-	-	-	-	-	-	-	-	-	-	-	-
Cetn4	1	-	-	-	-	-	mmu-miR-27b-3p	-	-	-	-	-	-	-	-	-	-	-	-	-	-	-
Cfl2	5	mmu-miR-16-5p	-	-	-	-	-	-	mmu-miR-30b-5p	mmu-miR-30c-5p	mmu-miR-30d-5p	mmu-miR-30e-5p	-	-	-	-	-	-	-	-	-	-
Cgn	1	-	-	-	-	-	-	-	-	-	-	-	-	-	mmu-miR-125a-5p	-	-	-	-	-	-	-
Chac1	1	-	-	-	-	mmu-miR-26a-5p	-	-	-	-	-	-	-	-	-	-	-	-	-	-	-	-
CHAMP1	1	-	-	-	-	-	-	-	-	-	-	-	-	-	-	-	-	-	hsa-miR-378a-3p	-	-	-
Chchd4	1	-	-	-	-	-	-	-	-	-	-	-	-	-	-	mmu-miR-148b-3p	-	-	-	-	-	-
Chd1	4	-	-	-	-	-	-	-	mmu-miR-30b-5p	mmu-miR-30c-5p	mmu-miR-30d-5p	mmu-miR-30e-5p	-	-	-	-	-	-	-	-	-	-
Chd6	1	mmu-miR-16-5p	-	-	-	-	-	-	-	-	-	-	-	-	-	-	-	-	-	-	-	-
Chd7	4	-	-	mmu-miR-21-5p	-	-	-	-	mmu-miR-30b-5p	mmu-miR-30c-5p	mmu-miR-30d-5p	-	-	-	-	-	-	-	-	-	-	-
Chek1	2	-	-	-	-	-	mmu-miR-27b-3p	-	-	-	-	-	mmu-miR-101a-3p	-	-	-	-	-	-	-	-	-
Chfr	2	-	-	-	-	mmu-miR-26a-5p	-	mmu-miR-29b-3p	-	-	-	-	-	-	-	-	-	-	-	-	-	-
Chic1	2	-	-	mmu-miR-21-5p	-	mmu-miR-26a-5p	-	-	-	-	-	-	-	-	-	-	-	-	-	-	-	-
Chka	5	-	-	-	-	-	mmu-miR-27b-3p	-	mmu-miR-30b-5p	mmu-miR-30c-5p	mmu-miR-30d-5p	mmu-miR-30e-5p	-	-	-	-	-	-	-	-	-	-
Chl1	4	-	-	-	-	-	-	-	mmu-miR-30b-5p	mmu-miR-30c-5p	mmu-miR-30d-5p	mmu-miR-30e-5p	-	-	-	-	-	-	-	-	-	-
Chml	2	-	-	-	-	-	-	-	-	-	mmu-miR-30d-5p	mmu-miR-30e-5p	-	-	-	-	-	-	-	-	-	-
Chodl	1	-	-	-	-	-	-	-	-	-	-	-	-	-	-	-	-	-	-	-	-	mmu-miR-3068-3p
Chordc1	1	mmu-miR-16-5p	-	-	-	-	-	-	-	-	-	-	-	-	-	-	-	-	-	-	-	-
Chpt1	1	-	-	-	mmu-miR-23b-3p	-	-	-	-	-	-	-	-	-	-	-	-	-	-	-	-	-
Chrdl1	5	-	-	-	-	mmu-miR-26a-5p	-	-	mmu-miR-30b-5p	mmu-miR-30c-5p	mmu-miR-30d-5p	mmu-miR-30e-5p	-	-	-	-	-	-	-	-	-	-
CHRNA4	1	-	-	-	-	-	-	-	-	-	-	-	-	-	-	-	-	-	hsa-miR-378a-3p	-	-	-
Chst10	1	-	-	-	mmu-miR-23b-3p	-	-	-	-	-	-	-	-	-	-	-	-	-	-	-	-	-
Chst11	1	-	-	-	-	-	-	-	-	-	-	-	-	mmu-miR-103-1-5p	-	-	-	-	-	-	-	-
Chst2	4	-	-	-	mmu-miR-23b-3p	-	mmu-miR-27b-3p	-	-	-	-	mmu-miR-30e-5p	-	-	-	mmu-miR-148b-3p	-	-	-	-	-	-
Chst3	1	-	-	-	-	-	-	-	-	-	-	-	-	-	mmu-miR-125a-5p	-	-	-	-	-	-	-
Chst7	1	-	-	-	mmu-miR-23b-3p	-	-	-	-	-	-	-	-	-	-	-	-	-	-	-	-	-
Chsy1	2	-	-	-	mmu-miR-23b-3p	-	-	mmu-miR-29b-3p	-	-	-	-	-	-	-	-	-	-	-	-	-	-
Chsy3	1	-	-	-	mmu-miR-23b-3p	-	-	-	-	-	-	-	-	-	-	-	-	-	-	-	-	-
Chuk	1	-	-	-	mmu-miR-23b-3p	-	-	-	-	-	-	-	-	-	-	-	-	-	-	-	-	-
Ciapin1	1	-	-	-	-	-	-	-	-	-	-	-	-	-	-	-	-	-	-	-	mmu-miR-582-3p	-
Cisd2	1	mmu-miR-16-5p	-	-	-	-	-	-	-	-	-	-	-	-	-	-	-	-	-	-	-	-
Cited2	1	-	-	-	-	-	-	-	-	-	-	-	-	-	-	-	-	mmu-miR-199a-3p	-	-	-	-
Ckap4	1	-	-	-	-	-	mmu-miR-27b-3p	-	-	-	-	-	-	-	-	-	-	-	-	-	-	-
Cks2	1	-	-	-	-	mmu-miR-26a-5p	-	-	-	-	-	-	-	-	-	-	-	-	-	-	-	-
Clasp2	1	-	-	-	-	-	-	-	-	-	-	-	-	-	-	-	-	-	-	-	-	mmu-miR-3068-3p
Clca5	1	-	-	-	mmu-miR-23b-3p	-	-	-	-	-	-	-	-	-	-	-	-	-	-	-	-	-
Clcn3	3	-	-	-	mmu-miR-23b-3p	-	mmu-miR-27b-3p	-	-	-	-	-	mmu-miR-101a-3p	-	-	-	-	-	-	-	-	-
Clcn4-2	1	-	-	-	-	-	-	-	-	-	-	-	-	-	-	mmu-miR-148b-3p	-	-	-	-	-	-
Cldn1	1	-	-	-	-	-	-	mmu-miR-29b-3p	-	-	-	-	-	-	-	-	-	-	-	-	-	-
Cldn10	1	-	-	-	-	-	-	-	-	-	-	-	-	-	-	-	-	-	-	-	mmu-miR-582-3p	-
Cldn12	2	mmu-miR-16-5p	-	-	mmu-miR-23b-3p	-	-	-	-	-	-	-	-	-	-	-	-	-	-	-	-	-
Cldn8	1	-	-	-	-	-	-	-	-	-	-	-	-	-	-	-	-	-	-	mmu-miR-425-5p	-	-
Cldnd1	3	-	-	-	-	-	-	-	mmu-miR-30b-5p	mmu-miR-30c-5p	-	mmu-miR-30e-5p	-	-	-	-	-	-	-	-	-	-
Clec1a	1	-	-	-	mmu-miR-23b-3p	-	-	-	-	-	-	-	-	-	-	-	-	-	-	-	-	-
Clec2g	1	-	-	-	mmu-miR-23b-3p	-	-	-	-	-	-	-	-	-	-	-	-	-	-	-	-	-
Clec2h	1	-	-	-	mmu-miR-23b-3p	-	-	-	-	-	-	-	-	-	-	-	-	-	-	-	-	-
Clec3a	1	-	-	-	-	-	-	-	-	-	-	-	-	-	-	-	-	-	-	mmu-miR-425-5p	-	-
Clec4a2	1	-	-	-	mmu-miR-23b-3p	-	-	-	-	-	-	-	-	-	-	-	-	-	-	-	-	-
Clec5a	1	-	-	-	-	-	-	-	-	-	-	-	-	-	-	mmu-miR-148b-3p	-	-	-	-	-	-
Clec9a	5	-	-	-	-	-	-	-	mmu-miR-30b-5p	mmu-miR-30c-5p	mmu-miR-30d-5p	mmu-miR-30e-5p	-	-	-	-	-	-	-	-	-	mmu-miR-3068-3p
Clic4	1	-	-	-	-	-	-	-	-	-	-	-	-	-	-	-	-	-	-	mmu-miR-425-5p	-	-
Clic5	3	-	-	mmu-miR-21-5p	-	mmu-miR-26a-5p	mmu-miR-27b-3p	-	-	-	-	-	-	-	-	-	-	-	-	-	-	-
Cln6	1	-	-	-	-	-	-	-	-	-	-	-	-	-	mmu-miR-125a-5p	-	-	-	-	-	-	-
Cln8	2	-	-	-	mmu-miR-23b-3p	-	-	-	-	-	-	-	-	mmu-miR-103-1-5p	-	-	-	-	-	-	-	-
Clock	6	mmu-miR-16-5p	-	-	-	-	-	-	mmu-miR-30b-5p	mmu-miR-30c-5p	mmu-miR-30d-5p	mmu-miR-30e-5p	-	-	-	mmu-miR-148b-3p	-	-	-	-	-	-
Clspn	1	mmu-miR-16-5p	-	-	-	-	-	-	-	-	-	-	-	-	-	-	-	-	-	-	-	-
Clta	1	-	mmu-miR-133a-3p	-	-	-	-	-	-	-	-	-	-	-	-	-	-	-	-	-	-	-
Clvs1	1	-	-	-	-	-	-	-	-	-	-	mmu-miR-30e-5p	-	-	-	-	-	-	-	-	-	-
Clvs2	1	-	-	-	-	-	-	-	-	-	-	-	-	mmu-miR-103-1-5p	-	-	-	-	-	-	-	-
Cmc1	1	-	-	-	-	-	-	-	-	-	-	-	mmu-miR-101a-3p	-	-	-	-	-	-	-	-	-
Cmpk1	2	-	mmu-miR-133a-3p	-	-	-	-	mmu-miR-29b-3p	-	-	-	-	-	-	-	-	-	-	-	-	-	-
Cmtm3	1	-	-	-	-	-	mmu-miR-27b-3p	-	-	-	-	-	-	-	-	-	-	-	-	-	-	-
Cmtm4	1	-	mmu-miR-133a-3p	-	-	-	-	-	-	-	-	-	-	-	-	-	-	-	-	-	-	-
Cndp2	2	-	-	-	mmu-miR-23b-3p	-	-	-	-	-	-	-	-	-	mmu-miR-125a-5p	-	-	-	-	-	-	-
Cnih	1	-	-	-	-	-	-	-	-	-	-	-	-	-	-	-	-	-	-	-	mmu-miR-582-3p	-
Cnn2	1	-	mmu-miR-133a-3p	-	-	-	-	-	-	-	-	-	-	-	-	-	-	-	-	-	-	-
Cnot4	1	-	-	-	-	-	mmu-miR-27b-3p	-	-	-	-	-	-	-	-	-	-	-	-	-	-	-
Cnot7	1	-	-	-	-	-	-	-	-	-	-	-	-	-	-	-	-	mmu-miR-199a-3p	-	-	-	-
Cnpy1	1	-	-	-	-	-	-	mmu-miR-29b-3p	-	-	-	-	-	-	-	-	-	-	-	-	-	-
Cnpy4	1	-	-	-	-	-	-	-	-	-	-	-	-	mmu-miR-103-1-5p	-	-	-	-	-	-	-	-
Cnr1	1	-	-	-	-	-	-	-	-	-	-	-	mmu-miR-101a-3p	-	-	-	-	-	-	-	-	-
Cntd1	1	-	-	-	-	-	-	-	-	-	-	-	-	-	mmu-miR-125a-5p	-	-	-	-	-	-	-
Cntln	1	-	-	-	-	-	-	-	-	-	-	-	-	-	-	-	-	-	-	mmu-miR-425-5p	-	-
Cntn2	1	-	-	-	-	-	-	-	-	-	-	-	-	-	mmu-miR-125a-5p	-	-	-	-	-	-	-
Cntn4	1	-	-	-	-	-	-	-	-	-	-	-	-	-	-	mmu-miR-148b-3p	-	-	-	-	-	-
CNTN5	1	-	-	-	-	-	-	-	-	-	-	-	-	-	-	-	-	-	hsa-miR-378a-3p	-	-	-
Cntnap1	1	mmu-miR-16-5p	-	-	-	-	-	-	-	-	-	-	-	-	-	-	-	-	-	-	-	-
Cntnap2	1	-	-	-	-	-	mmu-miR-27b-3p	-	-	-	-	-	-	-	-	-	-	-	-	-	-	-
Cog6	1	-	-	-	-	-	mmu-miR-27b-3p	-	-	-	-	-	-	-	-	-	-	-	-	-	-	-
Col10a1	3	-	-	-	mmu-miR-23b-3p	mmu-miR-26a-5p	-	-	-	-	-	-	mmu-miR-101a-3p	-	-	-	-	-	-	-	-	-
Col11a1	1	-	-	-	-	-	-	mmu-miR-29b-3p	-	-	-	-	-	-	-	-	-	-	-	-	-	-
Col12a1	1	mmu-miR-16-5p	-	-	-	-	-	-	-	-	-	-	-	-	-	-	-	-	-	-	-	-
Col13a1	4	-	-	-	-	-	-	-	mmu-miR-30b-5p	mmu-miR-30c-5p	mmu-miR-30d-5p	mmu-miR-30e-5p	-	-	-	-	-	-	-	-	-	-
Col19a1	3	-	-	-	-	mmu-miR-26a-5p	-	mmu-miR-29b-3p	-	-	-	-	-	mmu-miR-103-1-5p	-	-	-	-	-	-	-	-
Col22a1	1	-	-	-	-	-	-	mmu-miR-29b-3p	-	-	-	-	-	-	-	-	-	-	-	-	-	-
Col24a1	1	mmu-miR-16-5p	-	-	-	-	-	-	-	-	-	-	-	-	-	-	-	-	-	-	-	-
Col2a1	2	-	-	-	-	-	-	mmu-miR-29b-3p	-	-	-	-	-	-	-	mmu-miR-148b-3p	-	-	-	-	-	-
Col3a1	1	-	-	-	-	-	-	mmu-miR-29b-3p	-	-	-	-	-	-	-	-	-	-	-	-	-	-
Col4a2	1	-	-	-	-	-	-	mmu-miR-29b-3p	-	-	-	-	-	-	-	-	-	-	-	-	-	-
Col4a3	1	-	-	-	-	-	-	mmu-miR-29b-3p	-	-	-	-	-	-	-	-	-	-	-	-	-	-
Col4a3bp	1	mmu-miR-16-5p	-	-	-	-	-	-	-	-	-	-	-	-	-	-	-	-	-	-	-	-
Col4a5	2	-	-	-	mmu-miR-23b-3p	-	-	mmu-miR-29b-3p	-	-	-	-	-	-	-	-	-	-	-	-	-	-
Col5a1	2	mmu-miR-16-5p	-	-	-	-	-	mmu-miR-29b-3p	-	-	-	-	-	-	-	-	-	-	-	-	-	-
Col5a2	2	-	-	-	mmu-miR-23b-3p	-	-	mmu-miR-29b-3p	-	-	-	-	-	-	-	-	-	-	-	-	-	-
Col5a3	1	-	-	-	-	-	-	mmu-miR-29b-3p	-	-	-	-	-	-	-	-	-	-	-	-	-	-
Col6a2	1	-	-	-	-	-	-	mmu-miR-29b-3p	-	-	-	-	-	-	-	-	-	-	-	-	-	-
Col6a3	1	-	-	-	-	-	-	mmu-miR-29b-3p	-	-	-	-	-	-	-	-	-	-	-	-	-	-
Col7a1	1	-	-	-	-	-	-	mmu-miR-29b-3p	-	-	-	-	-	-	-	-	-	-	-	-	-	-
Col8a1	1	-	-	-	-	-	-	mmu-miR-29b-3p	-	-	-	-	-	-	-	-	-	-	-	-	-	-
Col9a1	1	-	-	-	-	-	-	mmu-miR-29b-3p	-	-	-	-	-	-	-	-	-	-	-	-	-	-
Col9a3	4	-	-	-	-	-	-	-	mmu-miR-30b-5p	mmu-miR-30c-5p	mmu-miR-30d-5p	mmu-miR-30e-5p	-	-	-	-	-	-	-	-	-	-
Colec10	3	mmu-miR-16-5p	-	-	-	-	-	-	-	-	mmu-miR-30d-5p	-	-	-	-	-	-	-	-	mmu-miR-425-5p	-	-
COMMD10	1	-	-	-	-	-	-	-	-	-	-	-	-	-	-	-	-	-	hsa-miR-378a-3p	-	-	-
Commd2	3	-	-	-	-	-	-	mmu-miR-29b-3p	-	-	-	-	mmu-miR-101a-3p	-	-	-	-	-	-	-	-	mmu-miR-3068-3p
Copg	1	-	-	-	-	-	-	-	-	-	-	-	-	-	-	-	-	-	-	-	mmu-miR-582-3p	-
Copg2	1	-	-	-	-	-	-	-	-	-	-	-	-	mmu-miR-103-1-5p	-	-	-	-	-	-	-	-
Cops2	1	mmu-miR-16-5p	-	-	-	-	-	-	-	-	-	-	-	-	-	-	-	-	-	-	-	-
Cops7b	2	mmu-miR-16-5p	-	-	-	-	-	-	-	-	-	-	-	-	-	-	-	-	-	-	mmu-miR-582-3p	-
Coq10b	1	-	-	-	-	-	mmu-miR-27b-3p	-	-	-	-	-	-	-	-	-	-	-	-	-	-	-
Coq2	1	-	-	-	-	-	-	-	-	-	-	-	-	mmu-miR-103-1-5p	-	-	-	-	-	-	-	-
Coq3	4	-	-	-	-	-	-	-	mmu-miR-30b-5p	mmu-miR-30c-5p	mmu-miR-30d-5p	mmu-miR-30e-5p	-	-	-	-	-	-	-	-	-	-
Coq4	1	-	-	-	mmu-miR-23b-3p	-	-	-	-	-	-	-	-	-	-	-	-	-	-	-	-	-
Cox11	2	mmu-miR-16-5p	-	-	mmu-miR-23b-3p	-	-	-	-	-	-	-	-	-	-	-	-	-	-	-	-	-
COX15	1	-	-	-	-	-	-	-	-	-	-	-	-	-	-	-	-	-	hsa-miR-378a-3p	-	-	-
Cox16	1	-	-	-	mmu-miR-23b-3p	-	-	-	-	-	-	-	-	-	-	-	-	-	-	-	-	-
Cp	1	-	-	-	-	-	-	-	-	-	-	-	-	-	-	-	-	-	-	-	mmu-miR-582-3p	-
Cpd	1	mmu-miR-16-5p	-	-	-	-	-	-	-	-	-	-	-	-	-	-	-	-	-	-	-	-
CPD	1	-	-	-	-	-	-	-	-	-	-	-	-	-	-	-	-	-	hsa-miR-378a-3p	-	-	-
Cpeb2	2	mmu-miR-16-5p	-	-	mmu-miR-23b-3p	-	-	-	-	-	-	-	-	-	-	-	-	-	-	-	-	-
Cpeb3	3	mmu-miR-16-5p	-	mmu-miR-21-5p	-	-	-	-	-	-	-	-	mmu-miR-101a-3p	-	-	-	-	-	-	-	-	-
Cphx	1	mmu-miR-16-5p	-	-	-	-	-	-	-	-	-	-	-	-	-	-	-	-	-	-	-	-
Cpne2	1	-	-	-	-	-	-	-	-	-	-	-	-	-	mmu-miR-125a-5p	-	-	-	-	-	-	-
Cpne9	1	-	-	-	-	-	mmu-miR-27b-3p	-	-	-	-	-	-	-	-	-	-	-	-	-	-	-
Cpox	1	-	-	-	-	mmu-miR-26a-5p	-	-	-	-	-	-	-	-	-	-	-	-	-	-	-	-
Cpsf2	2	-	-	-	-	mmu-miR-26a-5p	-	-	-	-	-	-	-	mmu-miR-103-1-5p	-	-	-	-	-	-	-	-
Cpsf4	1	-	-	-	mmu-miR-23b-3p	-	-	-	-	-	-	-	-	-	-	-	-	-	-	-	-	-
Cpsf6	5	-	-	-	-	-	-	-	mmu-miR-30b-5p	mmu-miR-30c-5p	mmu-miR-30d-5p	mmu-miR-30e-5p	-	mmu-miR-103-1-5p	-	-	-	-	-	-	-	-
Crb2	1	-	-	-	-	-	-	-	-	-	-	-	-	-	mmu-miR-125a-5p	-	-	-	-	-	-	-
Creb1	1	-	-	-	-	-	mmu-miR-27b-3p	-	-	-	-	-	-	-	-	-	-	-	-	-	-	-
Creb5	1	-	-	-	-	-	mmu-miR-27b-3p	-	-	-	-	-	-	-	-	-	-	-	-	-	-	-
Crebl2	1	mmu-miR-16-5p	-	-	-	-	-	-	-	-	-	-	-	-	-	-	-	-	-	-	-	-
Crebzf	2	-	-	-	mmu-miR-23b-3p	-	-	-	-	-	-	-	-	-	-	-	-	-	-	mmu-miR-425-5p	-	-
Cript	1	-	-	-	mmu-miR-23b-3p	-	-	-	-	-	-	-	-	-	-	-	-	-	-	-	-	-
Crisp2	1	mmu-miR-16-5p	-	-	-	-	-	-	-	-	-	-	-	-	-	-	-	-	-	-	-	-
Crisp3	1	-	-	-	-	-	-	-	-	-	-	-	-	-	-	-	-	-	-	-	-	mmu-miR-3068-3p
Crisp4	1	-	-	-	-	-	-	-	-	-	-	-	mmu-miR-101a-3p	-	-	-	-	-	-	-	-	-
Crispld1	1	-	-	-	-	-	-	mmu-miR-29b-3p	-	-	-	-	-	-	-	-	-	-	-	-	-	-
Crlf3	1	-	-	-	mmu-miR-23b-3p	-	-	-	-	-	-	-	-	-	-	-	-	-	-	-	-	-
CRLF3	1	-	-	-	-	-	-	-	-	-	-	-	-	-	-	-	-	-	hsa-miR-378a-3p	-	-	-
Crls1	1	-	-	-	-	-	-	-	-	-	-	-	mmu-miR-101a-3p	-	-	-	-	-	-	-	-	-
CRLS1	1	-	-	-	-	-	-	-	-	-	-	-	-	-	-	-	-	-	hsa-miR-378a-3p	-	-	-
Crtam	2	-	-	-	-	-	mmu-miR-27b-3p	-	-	-	-	-	mmu-miR-101a-3p	-	-	-	-	-	-	-	-	-
Crx	1	-	-	-	-	-	-	-	-	-	-	-	-	mmu-miR-103-1-5p	-	-	-	-	-	-	-	-
Cry2	1	-	-	-	-	-	-	-	-	-	-	-	-	mmu-miR-103-1-5p	-	-	-	-	-	-	-	-
Crybg3	1	mmu-miR-16-5p	-	-	-	-	-	-	-	-	-	-	-	-	-	-	-	-	-	-	-	-
Csda	1	-	-	-	-	-	-	-	-	-	-	-	-	-	-	-	-	-	-	mmu-miR-425-5p	-	-
Csde1	1	mmu-miR-16-5p	-	-	-	-	-	-	-	-	-	-	-	-	-	-	-	-	-	-	-	-
Csf1	2	-	-	-	-	-	mmu-miR-27b-3p	-	-	-	-	-	-	mmu-miR-103-1-5p	-	-	-	-	-	-	-	-
Csf2rb	4	-	-	-	-	-	-	-	mmu-miR-30b-5p	mmu-miR-30c-5p	mmu-miR-30d-5p	mmu-miR-30e-5p	-	-	-	-	-	-	-	-	-	-
Csnk1a1	4	-	-	-	-	-	-	-	mmu-miR-30b-5p	mmu-miR-30c-5p	mmu-miR-30d-5p	mmu-miR-30e-5p	-	-	-	-	-	-	-	-	-	-
CSNK1G2	1	-	-	-	-	-	-	-	-	-	-	-	-	-	-	-	-	-	hsa-miR-378a-3p	-	-	-
Csnk1g3	2	-	mmu-miR-133a-3p	-	mmu-miR-23b-3p	-	-	-	-	-	-	-	-	-	-	-	-	-	-	-	-	-
Csnk2a1	1	-	-	-	-	-	-	-	-	-	-	-	-	-	mmu-miR-125a-5p	-	-	-	-	-	-	-
Csnk2a2	1	-	-	-	mmu-miR-23b-3p	-	-	-	-	-	-	-	-	-	-	-	-	-	-	-	-	-
Csprs	1	-	-	-	-	-	-	-	-	-	-	-	-	mmu-miR-103-1-5p	-	-	-	-	-	-	-	-
Csrnp1	2	mmu-miR-16-5p	-	-	-	-	mmu-miR-27b-3p	-	-	-	-	-	-	-	-	-	-	-	-	-	-	-
CSRNP3	1	-	-	-	-	-	-	-	-	-	-	-	-	-	-	-	-	-	hsa-miR-378a-3p	-	-	-
Csrnp3	1	-	-	-	-	-	-	-	-	-	-	-	-	-	-	-	-	-	-	mmu-miR-425-5p	-	-
Cstf3	2	-	-	mmu-miR-21-5p	-	-	-	-	-	-	-	-	-	mmu-miR-103-1-5p	-	-	-	-	-	-	-	-
Ctbp2	1	-	mmu-miR-133a-3p	-	-	-	-	-	-	-	-	-	-	-	-	-	-	-	-	-	-	-
Ctbs	1	-	-	-	mmu-miR-23b-3p	-	-	-	-	-	-	-	-	-	-	-	-	-	-	-	-	-
Ctcf	2	-	-	-	mmu-miR-23b-3p	-	-	-	-	-	-	-	mmu-miR-101a-3p	-	-	-	-	-	-	-	-	-
Cth	7	-	-	-	-	-	mmu-miR-27b-3p	-	mmu-miR-30b-5p	mmu-miR-30c-5p	mmu-miR-30d-5p	mmu-miR-30e-5p	-	-	-	mmu-miR-148b-3p	-	-	-	-	mmu-miR-582-3p	-
Cthrc1	4	-	-	-	-	-	-	-	mmu-miR-30b-5p	mmu-miR-30c-5p	mmu-miR-30d-5p	mmu-miR-30e-5p	-	-	-	-	-	-	-	-	-	-
Ctnnal1	1	-	-	-	-	-	-	-	-	-	-	-	-	mmu-miR-103-1-5p	-	-	-	-	-	-	-	-
Ctnnd2	5	-	-	-	-	mmu-miR-26a-5p	-	-	mmu-miR-30b-5p	mmu-miR-30c-5p	mmu-miR-30d-5p	mmu-miR-30e-5p	-	-	-	-	-	-	-	-	-	-
Ctsq	1	-	-	-	-	-	-	-	-	-	-	-	mmu-miR-101a-3p	-	-	-	-	-	-	-	-	-
Cttnbp2nl	2	mmu-miR-16-5p	-	-	-	-	-	-	-	-	-	-	-	-	-	mmu-miR-148b-3p	-	-	-	-	-	-
Ctxn3	1	-	-	-	-	-	-	-	-	-	-	-	-	-	-	mmu-miR-148b-3p	-	-	-	-	-	-
Cul2	5	mmu-miR-16-5p	-	-	-	-	-	-	mmu-miR-30b-5p	mmu-miR-30c-5p	mmu-miR-30d-5p	mmu-miR-30e-5p	-	-	-	-	-	-	-	-	-	-
Cul3	1	-	-	-	mmu-miR-23b-3p	-	-	-	-	-	-	-	-	-	-	-	-	-	-	-	-	-
Cul4b	4	-	-	-	-	-	-	-	mmu-miR-30b-5p	mmu-miR-30c-5p	mmu-miR-30d-5p	mmu-miR-30e-5p	-	-	-	-	-	-	-	-	-	-
Cul5	1	-	-	-	-	-	-	-	-	-	-	-	-	-	-	mmu-miR-148b-3p	-	-	-	-	-	-
Cwh43	1	-	-	mmu-miR-21-5p	-	-	-	-	-	-	-	-	-	-	-	-	-	-	-	-	-	-
Cxadr	3	-	-	-	-	-	-	-	mmu-miR-30b-5p	mmu-miR-30c-5p	mmu-miR-30d-5p	-	-	-	-	-	-	-	-	-	-	-
Cxcl10	1	-	-	-	-	-	-	-	-	-	-	-	mmu-miR-101a-3p	-	-	-	-	-	-	-	-	-
Cxcl11	1	-	-	-	-	-	-	-	-	-	-	-	mmu-miR-101a-3p	-	-	-	-	-	-	-	-	-
Cxcl12	1	-	-	-	mmu-miR-23b-3p	-	-	-	-	-	-	-	-	-	-	-	-	-	-	-	-	-
Cxcl9	1	-	-	-	-	-	-	mmu-miR-29b-3p	-	-	-	-	-	-	-	-	-	-	-	-	-	-
Cxcr2	1	-	-	-	-	-	-	-	-	-	-	-	-	mmu-miR-103-1-5p	-	-	-	-	-	-	-	-
Cxcr6	1	-	-	mmu-miR-21-5p	-	-	-	-	-	-	-	-	-	-	-	-	-	-	-	-	-	-
Cxxc4	1	-	-	-	-	-	-	-	-	-	-	-	mmu-miR-101a-3p	-	-	-	-	-	-	-	-	-
Cxxc5	2	-	-	-	-	-	-	-	-	-	-	-	-	-	-	-	-	mmu-miR-199a-3p	-	mmu-miR-425-5p	-	-
Cyb5b	1	-	-	-	-	-	-	-	-	-	-	-	-	-	-	-	-	-	-	mmu-miR-425-5p	-	-
Cyb5r4	4	-	-	-	-	-	-	-	mmu-miR-30b-5p	mmu-miR-30c-5p	mmu-miR-30d-5p	mmu-miR-30e-5p	-	-	-	-	-	-	-	-	-	-
Cyct	1	-	-	-	-	-	-	-	-	-	-	-	-	mmu-miR-103-1-5p	-	-	-	-	-	-	-	-
Cyld	1	-	-	-	-	-	-	-	-	-	-	-	-	mmu-miR-103-1-5p	-	-	-	-	-	-	-	-
Cyp19a1	1	-	mmu-miR-133a-3p	-	-	-	-	-	-	-	-	-	-	-	-	-	-	-	-	-	-	-
Cyp24a1	5	-	-	-	-	-	-	-	mmu-miR-30b-5p	mmu-miR-30c-5p	mmu-miR-30d-5p	mmu-miR-30e-5p	-	-	mmu-miR-125a-5p	-	-	-	-	-	-	-
Cyp26a1	1	-	-	-	-	-	-	-	-	-	-	-	-	-	-	-	-	-	-	mmu-miR-425-5p	-	-
Cyp2a12	1	-	-	-	-	-	-	mmu-miR-29b-3p	-	-	-	-	-	-	-	-	-	-	-	-	-	-
Cyp2ab1	1	-	-	-	-	-	-	-	-	-	-	-	-	-	-	-	-	-	-	-	-	mmu-miR-3068-3p
Cyp2c37	1	-	-	-	-	-	-	-	-	-	-	-	-	-	-	-	-	-	-	-	-	mmu-miR-3068-3p
Cyp2c50	1	-	-	-	-	-	-	-	-	-	-	-	-	-	-	-	-	-	-	-	-	mmu-miR-3068-3p
Cyp2c55	1	-	-	-	-	-	-	-	-	-	-	-	mmu-miR-101a-3p	-	-	-	-	-	-	-	-	-
Cyp2j5	4	-	-	-	-	-	-	-	mmu-miR-30b-5p	mmu-miR-30c-5p	mmu-miR-30d-5p	mmu-miR-30e-5p	-	-	-	-	-	-	-	-	-	-
Cyp2j6	1	-	-	-	-	-	-	-	-	-	-	-	-	-	-	-	-	-	-	-	-	mmu-miR-3068-3p
Cyp3a11	1	-	-	-	mmu-miR-23b-3p	-	-	-	-	-	-	-	-	-	-	-	-	-	-	-	-	-
Cyp3a16	1	-	-	-	-	-	-	mmu-miR-29b-3p	-	-	-	-	-	-	-	-	-	-	-	-	-	-
Cyp3a41a	1	-	-	-	mmu-miR-23b-3p	-	-	-	-	-	-	-	-	-	-	-	-	-	-	-	-	-
Cyp3a41b	1	-	-	-	mmu-miR-23b-3p	-	-	-	-	-	-	-	-	-	-	-	-	-	-	-	-	-
Cyp4a14	1	-	-	-	-	-	mmu-miR-27b-3p	-	-	-	-	-	-	-	-	-	-	-	-	-	-	-
Cyp7a1	2	-	-	-	-	-	-	-	-	-	-	-	-	-	-	-	-	-	-	mmu-miR-425-5p	-	mmu-miR-3068-3p
Cysltr1	4	-	-	-	-	-	-	-	mmu-miR-30b-5p	mmu-miR-30c-5p	mmu-miR-30d-5p	mmu-miR-30e-5p	-	-	-	-	-	-	-	-	-	-
Cyth3	1	-	-	-	-	-	-	-	-	-	-	-	-	-	-	mmu-miR-148b-3p	-	-	-	-	-	-
Cyyr1	2	-	-	-	-	-	-	-	-	-	-	-	-	-	mmu-miR-125a-5p	-	-	-	-	mmu-miR-425-5p	-	-
D030056L22Rik	3	-	-	-	mmu-miR-23b-3p	mmu-miR-26a-5p	-	-	-	-	-	-	-	-	-	-	-	mmu-miR-199a-3p	-	-	-	-
D0H4S114	1	-	-	-	-	-	-	mmu-miR-29b-3p	-	-	-	-	-	-	-	-	-	-	-	-	-	-
D10Wsu102e	4	-	-	-	-	-	-	-	mmu-miR-30b-5p	mmu-miR-30c-5p	mmu-miR-30d-5p	mmu-miR-30e-5p	-	-	-	-	-	-	-	-	-	-
D11Wsu99e	1	-	-	-	-	-	-	-	-	-	-	-	-	-	-	mmu-miR-148b-3p	-	-	-	-	-	-
D130046C19Rik	1	-	-	-	-	-	-	-	-	-	-	-	-	-	mmu-miR-125a-5p	-	-	-	-	-	-	-
D130062J21Rik	1	-	-	mmu-miR-21-5p	-	-	-	-	-	-	-	-	-	-	-	-	-	-	-	-	-	-
D14Ertd449e	1	-	-	-	-	-	-	mmu-miR-29b-3p	-	-	-	-	-	-	-	-	-	-	-	-	-	-
D15Ertd621e	3	-	-	-	-	-	-	-	mmu-miR-30b-5p	mmu-miR-30c-5p	mmu-miR-30d-5p	-	-	-	-	-	-	-	-	-	-	-
D19Wsu162e	1	-	-	-	-	-	-	mmu-miR-29b-3p	-	-	-	-	-	-	-	-	-	-	-	-	-	-
D1Ertd622e	1	-	-	-	-	-	-	-	-	-	-	-	-	-	-	mmu-miR-148b-3p	-	-	-	-	-	-
D330012F22Rik	1	-	-	-	mmu-miR-23b-3p	-	-	-	-	-	-	-	-	-	-	-	-	-	-	-	-	-
D330045A20Rik	3	-	-	-	mmu-miR-23b-3p	-	mmu-miR-27b-3p	-	-	-	-	-	-	-	-	-	-	-	-	-	mmu-miR-582-3p	-
D3Bwg0562e	4	-	-	-	-	-	-	-	mmu-miR-30b-5p	mmu-miR-30c-5p	mmu-miR-30d-5p	mmu-miR-30e-5p	-	-	-	-	-	-	-	-	-	-
D3Ertd751e	1	-	-	-	-	-	mmu-miR-27b-3p	-	-	-	-	-	-	-	-	-	-	-	-	-	-	-
D4Bwg0951e	2	mmu-miR-16-5p	-	-	-	-	-	-	-	-	-	-	-	mmu-miR-103-1-5p	-	-	-	-	-	-	-	-
D4Ertd22e	2	-	-	-	-	-	mmu-miR-27b-3p	-	-	-	-	-	-	-	-	mmu-miR-148b-3p	-	-	-	-	-	-
D5Ertd579e	1	-	-	-	-	-	-	-	-	-	-	-	-	-	-	mmu-miR-148b-3p	-	-	-	-	-	-
D630039A03Rik	2	-	-	-	-	-	-	mmu-miR-29b-3p	-	-	-	-	-	-	-	-	-	-	-	-	-	mmu-miR-3068-3p
D630045J12Rik	5	-	-	-	-	-	-	mmu-miR-29b-3p	mmu-miR-30b-5p	mmu-miR-30c-5p	mmu-miR-30d-5p	mmu-miR-30e-5p	-	-	-	-	-	-	-	-	-	-
D6Mm5e	2	-	-	-	-	-	-	-	-	mmu-miR-30c-5p	mmu-miR-30d-5p	-	-	-	-	-	-	-	-	-	-	-
D730048I06Rik	4	-	-	-	-	-	-	-	mmu-miR-30b-5p	mmu-miR-30c-5p	mmu-miR-30d-5p	mmu-miR-30e-5p	-	-	-	-	-	-	-	-	-	-
D930020B18Rik	1	-	-	-	-	-	-	-	-	-	-	-	-	-	-	-	-	-	-	mmu-miR-425-5p	-	-
D9Ertd402e	2	mmu-miR-16-5p	-	-	mmu-miR-23b-3p	-	-	-	-	-	-	-	-	-	-	-	-	-	-	-	-	-
Dach1	3	-	-	-	-	-	-	-	-	-	-	-	-	mmu-miR-103-1-5p	-	-	-	-	-	-	mmu-miR-582-3p	mmu-miR-3068-3p
Dach2	2	-	-	-	-	-	-	-	-	-	mmu-miR-30d-5p	mmu-miR-30e-5p	-	-	-	-	-	-	-	-	-	-
Dact1	1	-	-	-	-	-	-	-	-	-	-	-	-	-	-	-	-	-	-	mmu-miR-425-5p	-	-
Dag1	1	-	-	-	-	-	-	-	-	-	-	-	mmu-miR-101a-3p	-	-	-	-	-	-	-	-	-
Dap3	1	-	-	-	-	-	-	-	-	-	-	-	-	-	-	mmu-miR-148b-3p	-	-	-	-	-	-
Dbndd2	2	-	-	-	-	-	-	-	-	-	-	-	-	mmu-miR-103-1-5p	-	-	-	-	-	mmu-miR-425-5p	-	-
Dbt	1	-	-	-	-	-	-	mmu-miR-29b-3p	-	-	-	-	-	-	-	-	-	-	-	-	-	-
Dcaf10	1	-	-	-	-	-	-	mmu-miR-29b-3p	-	-	-	-	-	-	-	-	-	-	-	-	-	-
Dcaf12l1	1	-	-	-	-	-	-	-	-	-	-	-	-	-	-	-	-	-	-	mmu-miR-425-5p	-	-
Dcaf12l2	1	-	-	-	-	-	-	-	-	-	-	-	mmu-miR-101a-3p	-	-	-	-	-	-	-	-	-
Dcaf7	2	mmu-miR-16-5p	-	-	-	-	-	-	-	-	-	-	mmu-miR-101a-3p	-	-	-	-	-	-	-	-	-
Dcbld1	6	-	mmu-miR-133a-3p	-	-	mmu-miR-26a-5p	-	-	mmu-miR-30b-5p	mmu-miR-30c-5p	mmu-miR-30d-5p	mmu-miR-30e-5p	-	-	-	-	-	-	-	-	-	-
Dcbld2	1	-	-	-	-	-	-	-	-	-	-	-	mmu-miR-101a-3p	-	-	-	-	-	-	-	-	-
Dcdc2a	1	-	-	-	-	mmu-miR-26a-5p	-	-	-	-	-	-	-	-	-	-	-	-	-	-	-	-
Dclk1	3	mmu-miR-16-5p	-	-	-	mmu-miR-26a-5p	-	-	-	-	-	-	-	-	-	-	-	-	-	-	mmu-miR-582-3p	-
Dclre1c	1	-	-	-	-	mmu-miR-26a-5p	-	-	-	-	-	-	-	-	-	-	-	-	-	-	-	-
Dcp1b	1	-	-	-	-	-	-	-	-	-	-	-	-	-	mmu-miR-125a-5p	-	-	-	-	-	-	-
Dcp2	2	-	-	-	-	-	mmu-miR-27b-3p	-	-	-	-	-	-	-	-	mmu-miR-148b-3p	-	-	-	-	-	-
Dctn4	1	-	-	-	-	-	-	-	-	-	-	-	-	-	-	-	-	-	-	-	mmu-miR-582-3p	-
Dcun1d1	5	-	-	-	mmu-miR-23b-3p	-	-	-	mmu-miR-30b-5p	mmu-miR-30c-5p	mmu-miR-30d-5p	mmu-miR-30e-5p	-	-	-	-	-	-	-	-	-	-
Dcun1d3	7	-	-	-	-	mmu-miR-26a-5p	-	-	mmu-miR-30b-5p	mmu-miR-30c-5p	mmu-miR-30d-5p	mmu-miR-30e-5p	mmu-miR-101a-3p	-	-	mmu-miR-148b-3p	-	-	-	-	-	-
Dcun1d4	1	-	-	-	-	-	mmu-miR-27b-3p	-	-	-	-	-	-	-	-	-	-	-	-	-	-	-
Dcx	6	-	-	-	-	-	mmu-miR-27b-3p	-	-	-	mmu-miR-30d-5p	mmu-miR-30e-5p	-	mmu-miR-103-1-5p	mmu-miR-125a-5p	-	-	-	-	-	-	mmu-miR-3068-3p
Ddah1	5	-	-	-	mmu-miR-23b-3p	-	-	-	mmu-miR-30b-5p	mmu-miR-30c-5p	mmu-miR-30d-5p	mmu-miR-30e-5p	-	-	-	-	-	-	-	-	-	-
Ddit4l	1	-	-	-	-	-	-	-	-	-	-	-	-	mmu-miR-103-1-5p	-	-	-	-	-	-	-	-
Ddost	1	mmu-miR-16-5p	-	-	-	-	-	-	-	-	-	-	-	-	-	-	-	-	-	-	-	-
Ddr2	1	-	-	-	-	mmu-miR-26a-5p	-	-	-	-	-	-	-	-	-	-	-	-	-	-	-	-
Ddx17	6	-	-	-	-	mmu-miR-26a-5p	-	-	mmu-miR-30b-5p	mmu-miR-30c-5p	mmu-miR-30d-5p	mmu-miR-30e-5p	-	-	mmu-miR-125a-5p	-	-	-	-	-	-	-
Ddx19b	7	-	-	-	mmu-miR-23b-3p	-	-	-	mmu-miR-30b-5p	mmu-miR-30c-5p	mmu-miR-30d-5p	mmu-miR-30e-5p	mmu-miR-101a-3p	-	mmu-miR-125a-5p	-	-	-	-	-	-	-
Ddx28	1	-	-	-	-	-	-	-	-	-	-	-	-	-	-	-	-	mmu-miR-199a-3p	-	-	-	-
Ddx3x	3	mmu-miR-16-5p	-	-	-	-	-	mmu-miR-29b-3p	-	-	-	-	mmu-miR-101a-3p	-	-	-	-	-	-	-	-	-
Ddx3y	4	-	-	-	-	-	-	-	mmu-miR-30b-5p	mmu-miR-30c-5p	mmu-miR-30d-5p	mmu-miR-30e-5p	-	-	-	-	-	-	-	-	-	-
Ddx55	1	-	-	-	-	-	-	-	-	-	-	-	-	-	-	-	-	-	-	mmu-miR-425-5p	-	-
Ddx58	1	-	-	-	-	-	-	-	-	-	-	-	-	-	-	mmu-miR-148b-3p	-	-	-	-	-	-
Ddx6	1	-	-	-	-	-	-	-	-	-	-	-	-	-	-	mmu-miR-148b-3p	-	-	-	-	-	-
Defb20	1	-	-	-	mmu-miR-23b-3p	-	-	-	-	-	-	-	-	-	-	-	-	-	-	-	-	-
Defb30	5	mmu-miR-16-5p	-	-	-	-	-	-	mmu-miR-30b-5p	mmu-miR-30c-5p	mmu-miR-30d-5p	mmu-miR-30e-5p	-	-	-	-	-	-	-	-	-	-
Dek	1	-	-	-	-	-	-	-	-	-	-	-	-	-	-	-	-	-	-	mmu-miR-425-5p	-	-
Dem1	4	-	-	-	-	-	-	-	mmu-miR-30b-5p	mmu-miR-30c-5p	mmu-miR-30d-5p	mmu-miR-30e-5p	-	-	-	-	-	-	-	-	-	-
Dennd1b	2	-	-	-	mmu-miR-23b-3p	mmu-miR-26a-5p	-	-	-	-	-	-	-	-	-	-	-	-	-	-	-	-
Dennd2c	4	-	-	-	-	-	-	-	mmu-miR-30b-5p	mmu-miR-30c-5p	mmu-miR-30d-5p	mmu-miR-30e-5p	-	-	-	-	-	-	-	-	-	-
Dennd3	3	-	-	-	-	-	-	-	mmu-miR-30b-5p	-	mmu-miR-30d-5p	mmu-miR-30e-5p	-	-	-	-	-	-	-	-	-	-
Dennd4a	1	-	-	-	-	mmu-miR-26a-5p	-	-	-	-	-	-	-	-	-	-	-	-	-	-	-	-
Dennd5b	1	-	-	-	mmu-miR-23b-3p	-	-	-	-	-	-	-	-	-	-	-	-	-	-	-	-	-
Dera	1	-	-	-	-	-	mmu-miR-27b-3p	-	-	-	-	-	-	-	-	-	-	-	-	-	-	-
Derl1	1	-	-	-	mmu-miR-23b-3p	-	-	-	-	-	-	-	-	-	-	-	-	-	-	-	-	-
Det1	4	-	-	-	-	-	-	-	mmu-miR-30b-5p	mmu-miR-30c-5p	mmu-miR-30d-5p	mmu-miR-30e-5p	-	-	-	-	-	-	-	-	-	-
Dgcr8	1	-	-	-	-	-	-	-	-	-	-	-	-	-	-	mmu-miR-148b-3p	-	-	-	-	-	-
Dgki	1	-	-	-	-	-	-	-	-	-	-	-	-	mmu-miR-103-1-5p	-	-	-	-	-	-	-	-
Dgkq	1	-	-	-	-	-	-	-	-	-	mmu-miR-30d-5p	-	-	-	-	-	-	-	-	-	-	-
Dhcr7	1	-	-	-	-	-	-	-	-	-	-	-	-	-	mmu-miR-125a-5p	-	-	-	-	-	-	-
Dhdh	1	-	-	-	-	-	-	-	-	-	-	-	-	-	-	-	-	-	-	-	mmu-miR-582-3p	-
DHFR	1	-	-	-	-	-	-	-	-	-	-	-	-	-	-	-	-	-	hsa-miR-378a-3p	-	-	-
Dhx15	1	-	-	-	mmu-miR-23b-3p	-	-	-	-	-	-	-	-	-	-	-	-	-	-	-	-	-
DHX36	1	-	-	-	-	-	-	-	-	-	-	-	-	-	-	-	-	-	hsa-miR-378a-3p	-	-	-
Diexf	1	-	-	-	-	-	-	-	-	-	-	-	-	mmu-miR-103-1-5p	-	-	-	-	-	-	-	-
Dimt1	1	-	-	-	-	mmu-miR-26a-5p	-	-	-	-	-	-	-	-	-	-	-	-	-	-	-	-
Dio2	2	-	-	-	-	-	-	mmu-miR-29b-3p	-	-	-	-	-	-	-	-	-	mmu-miR-199a-3p	-	-	-	-
Dip2b	6	-	-	-	-	-	-	-	mmu-miR-30b-5p	mmu-miR-30c-5p	mmu-miR-30d-5p	mmu-miR-30e-5p	mmu-miR-101a-3p	-	-	-	-	-	-	-	-	mmu-miR-3068-3p
Dip2c	3	-	-	-	mmu-miR-23b-3p	-	-	-	-	-	-	-	-	-	-	-	-	-	-	mmu-miR-425-5p	-	mmu-miR-3068-3p
Dirc2	1	-	-	-	-	-	-	-	-	-	-	-	-	mmu-miR-103-1-5p	-	-	-	-	-	-	-	-
Dis3l2	1	-	-	-	-	-	-	-	-	-	-	-	-	-	mmu-miR-125a-5p	-	-	-	-	-	-	-
Dkk2	1	-	-	-	-	-	mmu-miR-27b-3p	-	-	-	-	-	-	-	-	-	-	-	-	-	-	-
Dlat	1	-	-	-	mmu-miR-23b-3p	-	-	-	-	-	-	-	-	-	-	-	-	-	-	-	-	-
Dlg2	2	-	-	mmu-miR-21-5p	mmu-miR-23b-3p	-	-	-	-	-	-	-	-	-	-	-	-	-	-	-	-	-
Dlgap1	5	-	-	-	-	-	-	-	mmu-miR-30b-5p	mmu-miR-30c-5p	mmu-miR-30d-5p	mmu-miR-30e-5p	-	-	-	-	-	-	-	-	-	mmu-miR-3068-3p
Dlgap2	4	-	-	-	-	-	-	-	mmu-miR-30b-5p	mmu-miR-30c-5p	mmu-miR-30d-5p	mmu-miR-30e-5p	-	-	-	-	-	-	-	-	-	-
Dlgap4	4	-	-	-	-	-	-	-	mmu-miR-30b-5p	mmu-miR-30c-5p	mmu-miR-30d-5p	mmu-miR-30e-5p	-	-	-	-	-	-	-	-	-	-
Dll1	1	mmu-miR-16-5p	-	-	-	-	-	-	-	-	-	-	-	-	-	-	-	-	-	-	-	-
Dll4	6	mmu-miR-16-5p	-	-	-	-	mmu-miR-27b-3p	-	mmu-miR-30b-5p	mmu-miR-30c-5p	mmu-miR-30d-5p	mmu-miR-30e-5p	-	-	-	-	-	-	-	-	-	-
Dlx3	1	-	mmu-miR-133a-3p	-	-	-	-	-	-	-	-	-	-	-	-	-	-	-	-	-	-	-
Dmbx1	1	-	-	-	mmu-miR-23b-3p	-	-	-	-	-	-	-	-	-	-	-	-	-	-	-	-	-
DMRT1	1	-	-	-	-	-	-	-	-	-	-	-	-	-	-	-	-	-	hsa-miR-378a-3p	-	-	-
Dmrta1	1	-	-	-	-	-	-	-	-	-	-	-	-	-	-	-	-	-	-	-	-	mmu-miR-3068-3p
Dmrtc1a	1	-	-	mmu-miR-21-5p	-	-	-	-	-	-	-	-	-	-	-	-	-	-	-	-	-	-
Dmrtc2	2	-	-	mmu-miR-21-5p	mmu-miR-23b-3p	-	-	-	-	-	-	-	-	-	-	-	-	-	-	-	-	-
Dmtf1	1	-	-	-	-	-	-	-	-	-	-	-	-	-	-	-	-	-	-	-	-	mmu-miR-3068-3p
Dmxl1	4	-	-	-	mmu-miR-23b-3p	mmu-miR-26a-5p	-	-	-	-	-	-	-	mmu-miR-103-1-5p	-	mmu-miR-148b-3p	-	-	-	-	-	-
DMXL2	1	-	-	-	-	-	-	-	-	-	-	-	-	-	-	-	-	-	hsa-miR-378a-3p	-	-	-
Dmxl2	1	-	-	-	-	-	-	-	-	-	-	-	-	-	-	-	-	-	-	mmu-miR-425-5p	-	-
Dnaja1	1	-	-	mmu-miR-21-5p	-	-	-	-	-	-	-	-	-	-	-	-	-	-	-	-	-	-
Dnajb4	3	-	-	mmu-miR-21-5p	-	-	-	-	-	-	-	mmu-miR-30e-5p	mmu-miR-101a-3p	-	-	-	-	-	-	-	-	-
Dnajc13	1	-	-	-	-	-	mmu-miR-27b-3p	-	-	-	-	-	-	-	-	-	-	-	-	-	-	-
Dnajc16	1	mmu-miR-16-5p	-	-	-	-	-	-	-	-	-	-	-	-	-	-	-	-	-	-	-	-
Dnajc18	1	-	-	-	-	-	-	-	-	-	-	-	-	-	-	mmu-miR-148b-3p	-	-	-	-	-	-
Dnajc22	1	-	-	-	-	-	-	-	-	-	-	-	-	-	-	-	mmu-miR-151-5p	-	-	-	-	-
Dnajc27	2	-	-	-	-	-	mmu-miR-27b-3p	-	-	-	-	-	-	-	-	-	-	-	-	mmu-miR-425-5p	-	-
Dnajc3	2	-	-	-	-	-	mmu-miR-27b-3p	-	-	-	-	-	-	-	-	-	-	-	-	-	mmu-miR-582-3p	-
Dnajc6	2	-	-	-	mmu-miR-23b-3p	-	-	-	-	-	-	-	-	-	-	-	-	-	-	mmu-miR-425-5p	-	-
DNAJC6	1	-	-	-	-	-	-	-	-	-	-	-	-	-	-	-	-	-	hsa-miR-378a-3p	-	-	-
Dnm1l	1	-	-	mmu-miR-21-5p	-	-	-	-	-	-	-	-	-	-	-	-	-	-	-	-	-	-
Dnm3	2	-	-	-	mmu-miR-23b-3p	-	-	-	-	-	-	-	-	mmu-miR-103-1-5p	-	-	-	-	-	-	-	-
Dnmt3a	6	-	-	-	-	-	-	mmu-miR-29b-3p	mmu-miR-30b-5p	mmu-miR-30c-5p	mmu-miR-30d-5p	mmu-miR-30e-5p	mmu-miR-101a-3p	-	-	-	-	-	-	-	-	-
Dnttip1	1	-	-	-	-	-	-	-	-	-	-	-	-	mmu-miR-103-1-5p	-	-	-	-	-	-	-	-
Dock2	1	-	-	-	-	-	-	-	-	-	-	-	-	mmu-miR-103-1-5p	-	-	-	-	-	-	-	-
Dock3	1	-	-	-	mmu-miR-23b-3p	-	-	-	-	-	-	-	-	-	-	-	-	-	-	-	-	-
Dock4	1	-	-	-	-	mmu-miR-26a-5p	-	-	-	-	-	-	-	-	-	-	-	-	-	-	-	-
Dock7	4	-	-	-	-	-	-	-	mmu-miR-30b-5p	mmu-miR-30c-5p	mmu-miR-30d-5p	mmu-miR-30e-5p	-	-	-	-	-	-	-	-	-	-
Dok4	1	-	-	-	-	-	-	-	-	-	-	-	-	-	-	-	-	mmu-miR-199a-3p	-	-	-	-
Dolk	1	-	-	-	-	-	-	-	-	-	-	-	-	mmu-miR-103-1-5p	-	-	-	-	-	-	-	-
Dolpp1	4	-	-	-	-	-	-	-	mmu-miR-30b-5p	mmu-miR-30c-5p	mmu-miR-30d-5p	mmu-miR-30e-5p	-	-	-	-	-	-	-	-	-	-
Dopey1	1	mmu-miR-16-5p	-	-	-	-	-	-	-	-	-	-	-	-	-	-	-	-	-	-	-	-
Dot1l	1	-	-	-	-	-	-	-	-	-	-	-	mmu-miR-101a-3p	-	-	-	-	-	-	-	-	-
DPCR1	1	-	-	-	-	-	-	-	-	-	-	-	-	-	-	-	-	-	hsa-miR-378a-3p	-	-	-
Dph5	1	-	-	-	-	-	-	-	-	-	-	-	-	mmu-miR-103-1-5p	-	-	-	-	-	-	-	-
Dpm1	1	mmu-miR-16-5p	-	-	-	-	-	-	-	-	-	-	-	-	-	-	-	-	-	-	-	-
Dpp4	2	-	-	-	-	mmu-miR-26a-5p	-	-	-	-	-	-	-	-	-	mmu-miR-148b-3p	-	-	-	-	-	-
Dpy19l1	5	-	-	mmu-miR-21-5p	-	-	-	-	mmu-miR-30b-5p	mmu-miR-30c-5p	mmu-miR-30d-5p	mmu-miR-30e-5p	-	-	-	-	-	-	-	-	-	-
DPY19L1	1	-	-	-	-	-	-	-	-	-	-	-	-	-	-	-	-	-	hsa-miR-378a-3p	-	-	-
Dpy19l2	1	-	-	-	-	-	-	-	-	-	-	-	-	-	-	-	-	-	-	-	-	mmu-miR-3068-3p
Dpys	1	-	-	-	-	-	mmu-miR-27b-3p	-	-	-	-	-	-	-	-	-	-	-	-	-	-	-
Dpysl5	1	-	-	-	-	-	-	mmu-miR-29b-3p	-	-	-	-	-	-	-	-	-	-	-	-	-	-
Dr1	1	-	-	-	-	-	-	-	-	-	-	-	mmu-miR-101a-3p	-	-	-	-	-	-	-	-	-
Dram2	4	mmu-miR-16-5p	-	-	mmu-miR-23b-3p	-	mmu-miR-27b-3p	-	-	-	-	-	-	-	mmu-miR-125a-5p	-	-	-	-	-	-	-
Drd1a	4	-	-	-	-	-	-	-	mmu-miR-30b-5p	mmu-miR-30c-5p	mmu-miR-30d-5p	mmu-miR-30e-5p	-	-	-	-	-	-	-	-	-	-
Dsc2	4	-	-	-	-	-	-	-	mmu-miR-30b-5p	mmu-miR-30c-5p	mmu-miR-30d-5p	mmu-miR-30e-5p	-	-	-	-	-	-	-	-	-	-
DSCAM	1	-	-	-	-	-	-	-	-	-	-	-	-	-	-	-	-	-	hsa-miR-378a-3p	-	-	-
Dse	2	-	-	-	-	mmu-miR-26a-5p	mmu-miR-27b-3p	-	-	-	-	-	-	-	-	-	-	-	-	-	-	-
Dsg1a	1	-	-	mmu-miR-21-5p	-	-	-	-	-	-	-	-	-	-	-	-	-	-	-	-	-	-
Dsg2	4	-	-	-	-	-	-	-	mmu-miR-30b-5p	mmu-miR-30c-5p	mmu-miR-30d-5p	mmu-miR-30e-5p	-	-	-	-	-	-	-	-	-	-
Dst	2	-	-	-	-	mmu-miR-26a-5p	mmu-miR-27b-3p	-	-	-	-	-	-	-	-	-	-	-	-	-	-	-
Dstyk	1	-	-	-	-	-	-	-	-	-	-	-	mmu-miR-101a-3p	-	-	-	-	-	-	-	-	-
Dtl	2	mmu-miR-16-5p	-	-	mmu-miR-23b-3p	-	-	-	-	-	-	-	-	-	-	-	-	-	-	-	-	-
Dtna	1	-	-	-	-	-	mmu-miR-27b-3p	-	-	-	-	-	-	-	-	-	-	-	-	-	-	-
Dtwd2	4	-	-	-	-	-	-	-	mmu-miR-30b-5p	mmu-miR-30c-5p	mmu-miR-30d-5p	mmu-miR-30e-5p	-	-	-	-	-	-	-	-	-	-
Duoxa2	1	-	-	-	-	-	-	-	-	-	-	-	mmu-miR-101a-3p	-	-	-	-	-	-	-	-	-
Dus1l	1	-	-	-	-	-	-	-	-	-	-	-	-	-	mmu-miR-125a-5p	-	-	-	-	-	-	-
Dusp1	1	-	-	-	-	-	-	-	-	-	-	-	mmu-miR-101a-3p	-	-	-	-	-	-	-	-	-
Dusp2	2	-	-	-	-	-	-	mmu-miR-29b-3p	-	-	-	-	-	-	-	-	-	-	-	mmu-miR-425-5p	-	-
Dusp22	1	-	-	-	-	-	-	mmu-miR-29b-3p	-	-	-	-	-	-	-	-	-	-	-	-	-	-
Dusp28	1	-	mmu-miR-133a-3p	-	-	-	-	-	-	-	-	-	-	-	-	-	-	-	-	-	-	-
Dusp8	1	-	-	mmu-miR-21-5p	-	-	-	-	-	-	-	-	-	-	-	-	-	-	-	-	-	-
Dvl2	1	-	-	mmu-miR-21-5p	-	-	-	-	-	-	-	-	-	-	-	-	-	-	-	-	-	-
Dync1i1	1	mmu-miR-16-5p	-	-	-	-	-	-	-	-	-	-	-	-	-	-	-	-	-	-	-	-
Dync1i2	1	-	-	-	-	-	-	-	-	-	-	-	-	-	-	-	-	-	-	mmu-miR-425-5p	-	-
Dync1li2	1	mmu-miR-16-5p	-	-	-	-	-	-	-	-	-	-	-	-	-	-	-	-	-	-	-	-
DYNC1LI2	1	-	-	-	-	-	-	-	-	-	-	-	-	-	-	-	-	-	hsa-miR-378a-3p	-	-	-
Dynll2	1	-	-	-	-	-	mmu-miR-27b-3p	-	-	-	-	-	-	-	-	-	-	-	-	-	-	-
Dynlt3	2	mmu-miR-16-5p	-	-	-	-	-	-	-	-	-	-	-	-	mmu-miR-125a-5p	-	-	-	-	-	-	-
Dyrk1a	1	-	-	-	mmu-miR-23b-3p	-	-	-	-	-	-	-	-	-	-	-	-	-	-	-	-	-
Dzip3	1	-	-	-	-	-	mmu-miR-27b-3p	-	-	-	-	-	-	-	-	-	-	-	-	-	-	-
E030010A14Rik	4	-	-	-	-	-	-	-	mmu-miR-30b-5p	mmu-miR-30c-5p	mmu-miR-30d-5p	mmu-miR-30e-5p	-	-	-	-	-	-	-	-	-	-
E130308A19Rik	1	-	-	-	-	-	mmu-miR-27b-3p	-	-	-	-	-	-	-	-	-	-	-	-	-	-	-
E130309F12Rik	1	-	-	-	-	-	mmu-miR-27b-3p	-	-	-	-	-	-	-	-	-	-	-	-	-	-	-
E230019M04Rik	1	-	-	-	-	mmu-miR-26a-5p	-	-	-	-	-	-	-	-	-	-	-	-	-	-	-	-
E2f2	1	-	-	-	-	mmu-miR-26a-5p	-	-	-	-	-	-	-	-	-	-	-	-	-	-	-	-
E2f7	1	-	-	-	-	-	mmu-miR-27b-3p	-	-	-	-	-	-	-	-	-	-	-	-	-	-	-
E330016A19Rik	1	-	-	-	mmu-miR-23b-3p	-	-	-	-	-	-	-	-	-	-	-	-	-	-	-	-	-
E330021D16Rik	1	-	-	-	-	-	-	mmu-miR-29b-3p	-	-	-	-	-	-	-	-	-	-	-	-	-	-
E330034G19Rik	1	-	-	-	-	-	-	mmu-miR-29b-3p	-	-	-	-	-	-	-	-	-	-	-	-	-	-
E430025E21Rik	1	-	-	-	-	mmu-miR-26a-5p	-	-	-	-	-	-	-	-	-	-	-	-	-	-	-	-
Eaf1	5	-	-	-	-	-	-	-	mmu-miR-30b-5p	mmu-miR-30c-5p	mmu-miR-30d-5p	mmu-miR-30e-5p	-	-	-	-	-	-	-	mmu-miR-425-5p	-	-
Ebf2	1	-	mmu-miR-133a-3p	-	-	-	-	-	-	-	-	-	-	-	-	-	-	-	-	-	-	-
Ebf3	1	-	-	-	mmu-miR-23b-3p	-	-	-	-	-	-	-	-	-	-	-	-	-	-	-	-	-
Ecm2	2	-	-	mmu-miR-21-5p	-	-	mmu-miR-27b-3p	-	-	-	-	-	-	-	-	-	-	-	-	-	-	-
Eda	1	mmu-miR-16-5p	-	-	-	-	-	-	-	-	-	-	-	-	-	-	-	-	-	-	-	-
Eda2r	1	-	-	-	-	-	-	-	-	-	mmu-miR-30d-5p	-	-	-	-	-	-	-	-	-	-	-
Edc3	4	-	-	-	-	-	-	-	mmu-miR-30b-5p	mmu-miR-30c-5p	mmu-miR-30d-5p	mmu-miR-30e-5p	-	-	-	-	-	-	-	-	-	-
Edem1	1	-	mmu-miR-133a-3p	-	-	-	-	-	-	-	-	-	-	-	-	-	-	-	-	-	-	-
Edem3	8	-	-	-	mmu-miR-23b-3p	-	mmu-miR-27b-3p	-	mmu-miR-30b-5p	mmu-miR-30c-5p	mmu-miR-30d-5p	mmu-miR-30e-5p	mmu-miR-101a-3p	mmu-miR-103-1-5p	-	-	-	-	-	-	-	-
Edil3	1	-	-	mmu-miR-21-5p	-	-	-	-	-	-	-	-	-	-	-	-	-	-	-	-	-	-
Edn2	4	-	-	-	-	-	-	-	mmu-miR-30b-5p	mmu-miR-30c-5p	mmu-miR-30d-5p	mmu-miR-30e-5p	-	-	-	-	-	-	-	-	-	-
Ednra	5	-	-	-	-	-	-	-	mmu-miR-30b-5p	mmu-miR-30c-5p	mmu-miR-30d-5p	mmu-miR-30e-5p	mmu-miR-101a-3p	-	-	-	-	-	-	-	-	-
Ednrb	1	-	-	-	-	-	-	-	-	-	mmu-miR-30d-5p	-	-	-	-	-	-	-	-	-	-	-
Eed	4	-	-	-	-	-	-	-	mmu-miR-30b-5p	mmu-miR-30c-5p	mmu-miR-30d-5p	mmu-miR-30e-5p	-	-	-	-	-	-	-	-	-	-
Eepd1	1	-	-	-	-	-	mmu-miR-27b-3p	-	-	-	-	-	-	-	-	-	-	-	-	-	-	-
Efcab2	1	-	-	-	-	-	-	-	-	-	-	-	-	mmu-miR-103-1-5p	-	-	-	-	-	-	-	-
Efemp1	1	-	mmu-miR-133a-3p	-	-	-	-	-	-	-	-	-	-	-	-	-	-	-	-	-	-	-
Efna2	1	-	-	-	-	-	mmu-miR-27b-3p	-	-	-	-	-	-	-	-	-	-	-	-	-	-	-
Egfl6	1	-	-	-	-	-	-	-	-	-	-	-	-	-	-	-	-	-	-	mmu-miR-425-5p	-	-
Egfr	1	-	-	-	-	-	mmu-miR-27b-3p	-	-	-	-	-	-	-	-	-	-	-	-	-	-	-
Ehbp1	5	-	-	-	-	-	-	-	mmu-miR-30b-5p	mmu-miR-30c-5p	mmu-miR-30d-5p	mmu-miR-30e-5p	-	-	-	-	-	-	-	-	-	mmu-miR-3068-3p
Ehf	1	-	-	-	-	-	mmu-miR-27b-3p	-	-	-	-	-	-	-	-	-	-	-	-	-	-	-
Ehhadh	1	-	-	-	-	-	-	mmu-miR-29b-3p	-	-	-	-	-	-	-	-	-	-	-	-	-	-
Eif1	1	-	-	-	-	-	-	-	-	-	-	-	-	-	-	-	-	-	-	-	mmu-miR-582-3p	-
Eif1a	2	mmu-miR-16-5p	-	mmu-miR-21-5p	-	-	-	-	-	-	-	-	-	-	-	-	-	-	-	-	-	-
Eif1ad	1	-	-	-	-	-	-	-	-	-	-	-	-	-	mmu-miR-125a-5p	-	-	-	-	-	-	-
Eif2ak4	1	-	-	mmu-miR-21-5p	-	-	-	-	-	-	-	-	-	-	-	-	-	-	-	-	-	-
Eif2b2	1	mmu-miR-16-5p	-	-	-	-	-	-	-	-	-	-	-	-	-	-	-	-	-	-	-	-
Eif2c1	1	-	mmu-miR-133a-3p	-	-	-	-	-	-	-	-	-	-	-	-	-	-	-	-	-	-	-
Eif2c2	1	-	-	-	-	-	-	-	-	-	-	-	-	-	-	mmu-miR-148b-3p	-	-	-	-	-	-
Eif2c3	5	-	-	-	-	-	-	-	mmu-miR-30b-5p	mmu-miR-30c-5p	mmu-miR-30d-5p	mmu-miR-30e-5p	mmu-miR-101a-3p	-	-	-	-	-	-	-	-	-
Eif2c4	1	-	-	-	-	-	-	-	-	-	-	-	-	-	-	mmu-miR-148b-3p	-	-	-	-	-	-
Eif2s1	1	-	-	-	-	mmu-miR-26a-5p	-	-	-	-	-	-	-	-	-	-	-	-	-	-	-	-
Eif2s2	1	-	-	-	-	-	-	-	-	-	-	-	-	-	-	-	-	-	-	-	mmu-miR-582-3p	-
Eif2s3x	1	-	-	-	mmu-miR-23b-3p	-	-	-	-	-	-	-	-	-	-	-	-	-	-	-	-	-
Eif3a	3	mmu-miR-16-5p	-	-	mmu-miR-23b-3p	mmu-miR-26a-5p	-	-	-	-	-	-	-	-	-	-	-	-	-	-	-	-
Eif4e2	1	-	-	-	-	-	-	mmu-miR-29b-3p	-	-	-	-	-	-	-	-	-	-	-	-	-	-
Eif4g2	1	-	-	-	-	mmu-miR-26a-5p	-	-	-	-	-	-	-	-	-	-	-	-	-	-	-	-
EIF4G3	1	-	-	-	-	-	-	-	-	-	-	-	-	-	-	-	-	-	hsa-miR-378a-3p	-	-	-
Eif4h	1	-	-	-	-	-	-	-	-	-	-	-	-	-	-	mmu-miR-148b-3p	-	-	-	-	-	-
Eif5	2	-	-	-	-	-	mmu-miR-27b-3p	-	-	-	-	-	-	-	-	-	-	-	-	mmu-miR-425-5p	-	-
Eif5a2	6	-	-	-	-	-	-	-	mmu-miR-30b-5p	-	mmu-miR-30d-5p	mmu-miR-30e-5p	mmu-miR-101a-3p	-	-	-	-	-	-	mmu-miR-425-5p	mmu-miR-582-3p	-
Eif5b	1	mmu-miR-16-5p	-	-	-	-	-	-	-	-	-	-	-	-	-	-	-	-	-	-	-	-
Elac1	1	-	-	-	mmu-miR-23b-3p	-	-	-	-	-	-	-	-	-	-	-	-	-	-	-	-	-
ELAC1	1	-	-	-	-	-	-	-	-	-	-	-	-	-	-	-	-	-	hsa-miR-378a-3p	-	-	-
Elavl1	1	-	mmu-miR-133a-3p	-	-	-	-	-	-	-	-	-	-	-	-	-	-	-	-	-	-	-
Elavl2	1	-	-	-	-	-	-	-	-	-	-	-	-	-	-	-	-	-	-	-	-	mmu-miR-3068-3p
Elavl4	1	-	-	-	-	-	-	-	-	-	-	-	-	-	-	mmu-miR-148b-3p	-	-	-	-	-	-
Elf1	1	-	-	-	mmu-miR-23b-3p	-	-	-	-	-	-	-	-	-	-	-	-	-	-	-	-	-
Elf2	2	-	-	mmu-miR-21-5p	-	-	-	mmu-miR-29b-3p	-	-	-	-	-	-	-	-	-	-	-	-	-	-
Elf5	1	-	-	-	mmu-miR-23b-3p	-	-	-	-	-	-	-	-	-	-	-	-	-	-	-	-	-
Elfn1	1	-	mmu-miR-133a-3p	-	-	-	-	-	-	-	-	-	-	-	-	-	-	-	-	-	-	-
Elk3	1	-	-	-	-	-	-	-	-	-	-	-	-	-	-	-	-	-	-	mmu-miR-425-5p	-	-
ELK4	1	-	-	-	-	-	-	-	-	-	-	-	-	-	-	-	-	-	hsa-miR-378a-3p	-	-	-
Ell2	5	-	-	-	-	-	mmu-miR-27b-3p	-	mmu-miR-30b-5p	mmu-miR-30c-5p	mmu-miR-30d-5p	mmu-miR-30e-5p	-	-	-	-	-	-	-	-	-	-
Elmo1	1	-	-	-	-	-	mmu-miR-27b-3p	-	-	-	-	-	-	-	-	-	-	-	-	-	-	-
Elmod2	4	-	-	-	-	-	-	-	mmu-miR-30b-5p	mmu-miR-30c-5p	mmu-miR-30d-5p	mmu-miR-30e-5p	-	-	-	-	-	-	-	-	-	-
Eln	1	-	-	-	-	-	-	mmu-miR-29b-3p	-	-	-	-	-	-	-	-	-	-	-	-	-	-
Elovl3	1	-	-	-	mmu-miR-23b-3p	-	-	-	-	-	-	-	-	-	-	-	-	-	-	-	-	-
Elovl6	2	-	-	-	-	-	-	-	-	-	-	-	-	mmu-miR-103-1-5p	mmu-miR-125a-5p	-	-	-	-	-	-	-
Elovl7	1	mmu-miR-16-5p	-	-	-	-	-	-	-	-	-	-	-	-	-	-	-	-	-	-	-	-
Eltd1	1	-	-	-	mmu-miR-23b-3p	-	-	-	-	-	-	-	-	-	-	-	-	-	-	-	-	-
Emb	4	-	-	-	-	-	-	-	mmu-miR-30b-5p	mmu-miR-30c-5p	mmu-miR-30d-5p	mmu-miR-30e-5p	-	-	-	-	-	-	-	-	-	-
EMB	1	-	-	-	-	-	-	-	-	-	-	-	-	-	-	-	-	-	hsa-miR-378a-3p	-	-	-
Eml1	4	-	-	-	-	-	-	-	mmu-miR-30b-5p	mmu-miR-30c-5p	mmu-miR-30d-5p	mmu-miR-30e-5p	-	-	-	-	-	-	-	-	-	-
Eml4	4	-	-	-	-	-	-	-	mmu-miR-30b-5p	mmu-miR-30c-5p	mmu-miR-30d-5p	mmu-miR-30e-5p	-	-	-	-	-	-	-	-	-	-
Eml5	1	-	-	mmu-miR-21-5p	-	-	-	-	-	-	-	-	-	-	-	-	-	-	-	-	-	-
Emp1	1	-	-	-	-	-	-	-	-	-	-	-	mmu-miR-101a-3p	-	-	-	-	-	-	-	-	-
Emp2	2	-	mmu-miR-133a-3p	-	-	-	-	-	-	-	-	-	mmu-miR-101a-3p	-	-	-	-	-	-	-	-	-
En2	1	-	-	-	-	-	mmu-miR-27b-3p	-	-	-	-	-	-	-	-	-	-	-	-	-	-	-
Enc1	2	-	mmu-miR-133a-3p	-	-	-	-	-	-	-	-	-	-	-	-	-	mmu-miR-151-5p	-	-	-	-	-
Eno2	4	-	-	-	-	-	-	-	mmu-miR-30b-5p	mmu-miR-30c-5p	mmu-miR-30d-5p	mmu-miR-30e-5p	-	-	-	-	-	-	-	-	-	-
Enoph1	3	-	-	-	mmu-miR-23b-3p	-	-	-	mmu-miR-30b-5p	mmu-miR-30c-5p	-	-	-	-	-	-	-	-	-	-	-	-
ENOSF1	1	-	-	-	-	-	-	-	-	-	-	-	-	-	-	-	-	-	hsa-miR-378a-3p	-	-	-
Enox2	1	-	-	-	-	-	mmu-miR-27b-3p	-	-	-	-	-	-	-	-	-	-	-	-	-	-	-
Enpep	2	-	-	-	-	-	-	-	-	-	-	-	mmu-miR-101a-3p	-	mmu-miR-125a-5p	-	-	-	-	-	-	-
Enpp6	1	-	-	-	-	-	-	-	-	-	-	-	-	mmu-miR-103-1-5p	-	-	-	-	-	-	-	-
Entpd5	1	-	-	-	mmu-miR-23b-3p	-	-	-	-	-	-	-	-	-	-	-	-	-	-	-	-	-
Entpd7	1	mmu-miR-16-5p	-	-	-	-	-	-	-	-	-	-	-	-	-	-	-	-	-	-	-	-
Eny2	1	-	-	-	-	-	-	-	-	-	-	-	mmu-miR-101a-3p	-	-	-	-	-	-	-	-	-
Eomes	2	-	-	-	mmu-miR-23b-3p	-	-	mmu-miR-29b-3p	-	-	-	-	-	-	-	-	-	-	-	-	-	-
Ep400	1	-	-	-	mmu-miR-23b-3p	-	-	-	-	-	-	-	-	-	-	-	-	-	-	-	-	-
Epb4.1	5	-	-	-	-	-	mmu-miR-27b-3p	-	mmu-miR-30b-5p	mmu-miR-30c-5p	mmu-miR-30d-5p	mmu-miR-30e-5p	-	-	-	-	-	-	-	-	-	-
Epb4.1l2	1	-	-	-	-	-	-	-	-	-	-	-	-	mmu-miR-103-1-5p	-	-	-	-	-	-	-	-
Epb4.1l3	1	-	-	-	-	mmu-miR-26a-5p	-	-	-	-	-	-	-	-	-	-	-	-	-	-	-	-
Epb4.1l4a	1	-	-	-	-	-	mmu-miR-27b-3p	-	-	-	-	-	-	-	-	-	-	-	-	-	-	-
Epb4.1l5	1	-	-	-	-	-	mmu-miR-27b-3p	-	-	-	-	-	-	-	-	-	-	-	-	-	-	-
Epc1	1	-	-	-	-	mmu-miR-26a-5p	-	-	-	-	-	-	-	-	-	-	-	-	-	-	-	-
Epc2	5	-	-	-	-	mmu-miR-26a-5p	-	-	mmu-miR-30b-5p	mmu-miR-30c-5p	mmu-miR-30d-5p	mmu-miR-30e-5p	-	-	-	-	-	-	-	-	-	-
Epgn	1	-	-	-	mmu-miR-23b-3p	-	-	-	-	-	-	-	-	-	-	-	-	-	-	-	-	-
Epha5	1	-	-	-	mmu-miR-23b-3p	-	-	-	-	-	-	-	-	-	-	-	-	-	-	-	-	-
Epm2aip1	1	-	-	-	-	-	-	-	-	-	-	-	-	mmu-miR-103-1-5p	-	-	-	-	-	-	-	-
Epn2	1	-	-	-	-	-	-	-	-	-	-	-	-	-	-	mmu-miR-148b-3p	-	-	-	-	-	-
Eppk1	1	-	-	-	-	-	-	-	-	-	-	-	-	-	mmu-miR-125a-5p	-	-	-	-	-	-	-
Eps15	2	-	-	-	mmu-miR-23b-3p	-	-	-	-	-	-	-	-	-	-	mmu-miR-148b-3p	-	-	-	-	-	-
Ept1	1	mmu-miR-16-5p	-	-	-	-	-	-	-	-	-	-	-	-	-	-	-	-	-	-	-	-
Epyc	1	-	-	mmu-miR-21-5p	-	-	-	-	-	-	-	-	-	-	-	-	-	-	-	-	-	-
Erap1	1	-	-	-	-	-	-	mmu-miR-29b-3p	-	-	-	-	-	-	-	-	-	-	-	-	-	-
Erbb2ip	4	-	-	-	mmu-miR-23b-3p	-	-	-	-	-	-	-	mmu-miR-101a-3p	mmu-miR-103-1-5p	-	-	-	-	-	-	-	mmu-miR-3068-3p
Erc1	1	-	-	-	-	-	-	-	-	-	-	-	-	-	-	-	-	-	-	mmu-miR-425-5p	-	-
Erc2	2	mmu-miR-16-5p	-	-	-	mmu-miR-26a-5p	-	-	-	-	-	-	-	-	-	-	-	-	-	-	-	-
Erg	1	-	-	-	-	-	-	-	-	-	-	-	-	mmu-miR-103-1-5p	-	-	-	-	-	-	-	-
Ergic2	1	-	-	-	-	mmu-miR-26a-5p	-	-	-	-	-	-	-	-	-	-	-	-	-	-	-	-
Eri2	1	-	-	-	-	mmu-miR-26a-5p	-	-	-	-	-	-	-	-	-	-	-	-	-	-	-	-
Erlec1	2	-	-	-	-	-	mmu-miR-27b-3p	-	-	-	-	-	-	-	-	-	-	-	-	-	-	mmu-miR-3068-3p
Erlin1	6	-	-	-	-	mmu-miR-26a-5p	-	-	mmu-miR-30b-5p	mmu-miR-30c-5p	mmu-miR-30d-5p	mmu-miR-30e-5p	-	-	-	mmu-miR-148b-3p	-	-	-	-	-	-
Erlin2	2	-	-	-	mmu-miR-23b-3p	-	-	mmu-miR-29b-3p	-	-	-	-	-	-	-	-	-	-	-	-	-	-
Ero1l	1	-	-	-	-	-	-	-	-	-	-	-	mmu-miR-101a-3p	-	-	-	-	-	-	-	-	-
Erp29	1	mmu-miR-16-5p	-	-	-	-	-	-	-	-	-	-	-	-	-	-	-	-	-	-	-	-
Errfi1	1	-	-	-	-	-	-	-	-	-	-	-	-	-	-	mmu-miR-148b-3p	-	-	-	-	-	-
Erv3	1	-	-	-	-	-	-	-	-	-	-	-	-	-	-	-	-	-	-	-	-	mmu-miR-3068-3p
Esco1	6	-	-	-	-	mmu-miR-26a-5p	-	-	mmu-miR-30b-5p	mmu-miR-30c-5p	mmu-miR-30d-5p	mmu-miR-30e-5p	mmu-miR-101a-3p	-	-	-	-	-	-	-	-	-
Esf1	4	-	-	-	-	-	-	-	mmu-miR-30b-5p	mmu-miR-30c-5p	mmu-miR-30d-5p	mmu-miR-30e-5p	-	-	-	-	-	-	-	-	-	-
Espnl	1	mmu-miR-16-5p	-	-	-	-	-	-	-	-	-	-	-	-	-	-	-	-	-	-	-	-
Esr1	1	-	-	-	-	-	-	-	-	-	-	-	-	mmu-miR-103-1-5p	-	-	-	-	-	-	-	-
Esrrg	1	-	-	-	-	-	-	-	-	-	-	-	-	-	-	mmu-miR-148b-3p	-	-	-	-	-	-
Esyt3	2	-	-	-	-	-	-	-	-	-	mmu-miR-30d-5p	mmu-miR-30e-5p	-	-	-	-	-	-	-	-	-	-
Etaa1	5	-	-	-	-	-	-	-	mmu-miR-30b-5p	mmu-miR-30c-5p	mmu-miR-30d-5p	mmu-miR-30e-5p	-	-	-	-	-	-	-	mmu-miR-425-5p	-	-
Etnk1	3	mmu-miR-16-5p	-	-	mmu-miR-23b-3p	-	-	-	-	-	-	-	-	-	-	-	-	mmu-miR-199a-3p	-	-	-	-
Etv5	1	-	-	-	-	-	-	-	-	-	-	-	mmu-miR-101a-3p	-	-	-	-	-	-	-	-	-
Etv6	1	mmu-miR-16-5p	-	-	-	-	-	-	-	-	-	-	-	-	-	-	-	-	-	-	-	-
Evi5	2	-	-	-	mmu-miR-23b-3p	-	-	-	-	-	-	-	-	-	-	-	-	-	-	-	mmu-miR-582-3p	-
Exd1	1	-	-	-	-	-	mmu-miR-27b-3p	-	-	-	-	-	-	-	-	-	-	-	-	-	-	-
Exo1	1	-	-	-	-	-	-	-	-	-	-	-	-	-	-	-	-	-	-	mmu-miR-425-5p	-	-
Exoc5	1	-	-	-	-	-	-	-	-	-	-	-	-	-	-	-	-	-	-	-	-	mmu-miR-3068-3p
Exoc6	3	-	-	-	-	-	-	-	mmu-miR-30b-5p	mmu-miR-30c-5p	mmu-miR-30d-5p	-	-	-	-	-	-	-	-	-	-	-
Exoc8	1	mmu-miR-16-5p	-	-	-	-	-	-	-	-	-	-	-	-	-	-	-	-	-	-	-	-
Exosc3	1	-	-	-	-	-	-	-	-	-	-	-	-	mmu-miR-103-1-5p	-	-	-	-	-	-	-	-
Exph5	1	-	-	-	-	-	mmu-miR-27b-3p	-	-	-	-	-	-	-	-	-	-	-	-	-	-	-
Extl2	4	-	-	-	-	-	-	-	mmu-miR-30b-5p	mmu-miR-30c-5p	mmu-miR-30d-5p	mmu-miR-30e-5p	-	-	-	-	-	-	-	-	-	-
Eya1	3	mmu-miR-16-5p	-	-	-	-	mmu-miR-27b-3p	-	-	-	-	-	mmu-miR-101a-3p	-	-	-	-	-	-	-	-	-
Eya4	1	-	-	-	-	-	mmu-miR-27b-3p	-	-	-	-	-	-	-	-	-	-	-	-	-	-	-
Ezh2	2	-	-	-	-	mmu-miR-26a-5p	-	-	-	-	-	-	mmu-miR-101a-3p	-	-	-	-	-	-	-	-	-
F5	1	-	-	mmu-miR-21-5p	-	-	-	-	-	-	-	-	-	-	-	-	-	-	-	-	-	-
F830223B06Rik	1	-	-	-	mmu-miR-23b-3p	-	-	-	-	-	-	-	-	-	-	-	-	-	-	-	-	-
F8a	1	-	-	-	-	-	-	-	-	-	-	-	-	-	-	-	-	-	-	mmu-miR-425-5p	-	-
Fa2h	3	-	-	mmu-miR-21-5p	-	mmu-miR-26a-5p	-	-	-	-	-	-	mmu-miR-101a-3p	-	-	-	-	-	-	-	-	-
Faim	2	-	mmu-miR-133a-3p	-	-	mmu-miR-26a-5p	-	-	-	-	-	-	-	-	-	-	-	-	-	-	-	-
Fam102b	2	-	-	-	-	-	mmu-miR-27b-3p	-	-	-	-	-	-	-	-	-	-	-	-	-	-	mmu-miR-3068-3p
Fam108b	3	-	-	-	-	mmu-miR-26a-5p	mmu-miR-27b-3p	-	-	-	-	-	mmu-miR-101a-3p	-	-	-	-	-	-	-	-	-
Fam108c	2	-	-	-	-	-	mmu-miR-27b-3p	-	-	-	-	-	mmu-miR-101a-3p	-	-	-	-	-	-	-	-	-
Fam110c	2	mmu-miR-16-5p	-	-	-	-	-	-	-	-	-	-	mmu-miR-101a-3p	-	-	-	-	-	-	-	-	-
Fam111a	1	-	-	-	-	-	-	-	-	-	-	-	-	mmu-miR-103-1-5p	-	-	-	-	-	-	-	-
Fam115a	1	-	-	-	-	-	-	-	-	-	-	-	-	mmu-miR-103-1-5p	-	-	-	-	-	-	-	-
Fam115e	1	-	-	-	-	-	mmu-miR-27b-3p	-	-	-	-	-	-	-	-	-	-	-	-	-	-	-
Fam116a	3	mmu-miR-16-5p	-	-	-	-	-	mmu-miR-29b-3p	-	-	-	-	-	-	mmu-miR-125a-5p	-	-	-	-	-	-	-
Fam117b	1	-	mmu-miR-133a-3p	-	-	-	-	-	-	-	-	-	-	-	-	-	-	-	-	-	-	-
Fam118a	1	-	-	-	-	-	-	-	-	-	-	-	-	-	mmu-miR-125a-5p	-	-	-	-	-	-	-
Fam120b	2	-	-	-	-	-	mmu-miR-27b-3p	-	-	-	-	-	-	mmu-miR-103-1-5p	-	-	-	-	-	-	-	-
Fam120c	1	-	-	-	mmu-miR-23b-3p	-	-	-	-	-	-	-	-	-	-	-	-	-	-	-	-	-
Fam123b	2	mmu-miR-16-5p	-	-	-	-	-	-	-	-	-	-	-	-	-	mmu-miR-148b-3p	-	-	-	-	-	-
Fam124a	1	-	-	-	-	-	-	-	-	-	-	-	-	-	-	-	-	-	-	-	mmu-miR-582-3p	-
Fam126a	5	mmu-miR-16-5p	-	-	-	-	-	-	mmu-miR-30b-5p	mmu-miR-30c-5p	mmu-miR-30d-5p	mmu-miR-30e-5p	-	-	-	-	-	-	-	-	-	-
Fam126b	3	-	-	-	mmu-miR-23b-3p	-	mmu-miR-27b-3p	-	-	-	-	-	mmu-miR-101a-3p	-	-	-	-	-	-	-	-	-
Fam129c	4	-	-	-	-	-	-	-	mmu-miR-30b-5p	mmu-miR-30c-5p	mmu-miR-30d-5p	mmu-miR-30e-5p	-	-	-	-	-	-	-	-	-	-
Fam132b	1	-	-	-	-	-	-	-	-	-	-	-	-	-	-	-	-	-	-	mmu-miR-425-5p	-	-
Fam133b	1	mmu-miR-16-5p	-	-	-	-	-	-	-	-	-	-	-	-	-	-	-	-	-	-	-	-
Fam135a	3	-	-	-	-	-	-	-	-	-	-	-	-	-	-	mmu-miR-148b-3p	-	-	-	mmu-miR-425-5p	-	mmu-miR-3068-3p
Fam136a	5	-	-	-	-	mmu-miR-26a-5p	-	-	mmu-miR-30b-5p	mmu-miR-30c-5p	mmu-miR-30d-5p	mmu-miR-30e-5p	-	-	-	-	-	-	-	-	-	-
Fam13a	4	-	-	-	-	-	-	-	mmu-miR-30b-5p	mmu-miR-30c-5p	mmu-miR-30d-5p	mmu-miR-30e-5p	-	-	-	-	-	-	-	-	-	-
Fam150b	1	-	-	-	-	-	mmu-miR-27b-3p	-	-	-	-	-	-	-	-	-	-	-	-	-	-	-
Fam154b	1	-	-	mmu-miR-21-5p	-	-	-	-	-	-	-	-	-	-	-	-	-	-	-	-	-	-
Fam160b1	5	-	mmu-miR-133a-3p	-	-	-	-	-	mmu-miR-30b-5p	mmu-miR-30c-5p	mmu-miR-30d-5p	mmu-miR-30e-5p	-	-	-	-	-	-	-	-	-	-
Fam160b2	1	-	-	-	mmu-miR-23b-3p	-	-	-	-	-	-	-	-	-	-	-	-	-	-	-	-	-
Fam161b	1	-	-	mmu-miR-21-5p	-	-	-	-	-	-	-	-	-	-	-	-	-	-	-	-	-	-
Fam163b	1	-	mmu-miR-133a-3p	-	-	-	-	-	-	-	-	-	-	-	-	-	-	-	-	-	-	-
Fam164a	5	mmu-miR-16-5p	-	-	-	-	-	-	mmu-miR-30b-5p	mmu-miR-30c-5p	-	-	-	-	-	-	-	-	-	mmu-miR-425-5p	-	mmu-miR-3068-3p
Fam167a	1	-	-	-	-	-	-	mmu-miR-29b-3p	-	-	-	-	-	-	-	-	-	-	-	-	-	-
Fam171a2	1	-	-	-	mmu-miR-23b-3p	-	-	-	-	-	-	-	-	-	-	-	-	-	-	-	-	-
Fam172a	4	-	-	-	-	-	-	-	mmu-miR-30b-5p	mmu-miR-30c-5p	mmu-miR-30d-5p	mmu-miR-30e-5p	-	-	-	-	-	-	-	-	-	-
Fam174a	1	-	-	-	-	-	-	-	-	-	-	-	-	mmu-miR-103-1-5p	-	-	-	-	-	-	-	-
Fam175b	1	-	-	-	mmu-miR-23b-3p	-	-	-	-	-	-	-	-	-	-	-	-	-	-	-	-	-
Fam176a	1	-	-	-	-	-	-	-	-	-	-	-	-	-	mmu-miR-125a-5p	-	-	-	-	-	-	-
Fam177a	1	-	-	-	-	-	-	mmu-miR-29b-3p	-	-	-	-	-	-	-	-	-	-	-	-	-	-
Fam178b	1	-	-	-	-	-	-	-	-	-	-	-	-	-	-	-	-	-	-	-	-	mmu-miR-3068-3p
Fam179b	1	-	-	-	-	-	-	-	-	-	-	-	mmu-miR-101a-3p	-	-	-	-	-	-	-	-	-
Fam180a	1	-	-	-	-	-	-	-	mmu-miR-30b-5p	-	-	-	-	-	-	-	-	-	-	-	-	-
Fam184a	2	-	-	-	-	-	mmu-miR-27b-3p	-	-	-	-	-	-	-	-	mmu-miR-148b-3p	-	-	-	-	-	-
Fam193b	1	-	-	-	-	-	mmu-miR-27b-3p	-	-	-	-	-	-	-	-	-	-	-	-	-	-	-
Fam196a	1	-	-	-	mmu-miR-23b-3p	-	-	-	-	-	-	-	-	-	-	-	-	-	-	-	-	-
Fam198b	3	-	-	-	-	-	mmu-miR-27b-3p	-	-	-	-	-	-	-	-	mmu-miR-148b-3p	-	-	-	-	-	mmu-miR-3068-3p
Fam199x	6	-	-	-	mmu-miR-23b-3p	-	-	-	mmu-miR-30b-5p	mmu-miR-30c-5p	mmu-miR-30d-5p	mmu-miR-30e-5p	-	-	-	-	-	mmu-miR-199a-3p	-	-	-	-
Fam20b	1	-	-	-	-	-	-	-	-	-	-	-	-	-	mmu-miR-125a-5p	-	-	-	-	-	-	-
Fam23a	3	-	-	mmu-miR-21-5p	-	-	-	mmu-miR-29b-3p	-	-	-	-	mmu-miR-101a-3p	-	-	-	-	-	-	-	-	-
Fam26d	2	-	-	-	-	-	-	-	-	-	-	-	-	-	-	-	-	mmu-miR-199a-3p	-	mmu-miR-425-5p	-	-
Fam38a	1	-	-	-	-	-	-	-	-	-	-	-	mmu-miR-101a-3p	-	-	-	-	-	-	-	-	-
Fam3c	1	-	-	-	-	-	-	-	-	-	-	-	mmu-miR-101a-3p	-	-	-	-	-	-	-	-	-
Fam40a	4	-	-	-	-	-	-	-	mmu-miR-30b-5p	mmu-miR-30c-5p	mmu-miR-30d-5p	mmu-miR-30e-5p	-	-	-	-	-	-	-	-	-	-
Fam43a	4	-	-	-	-	-	-	-	mmu-miR-30b-5p	mmu-miR-30c-5p	mmu-miR-30d-5p	mmu-miR-30e-5p	-	-	-	-	-	-	-	-	-	-
Fam45a	1	-	-	-	-	mmu-miR-26a-5p	-	-	-	-	-	-	-	-	-	-	-	-	-	-	-	-
Fam46a	5	-	mmu-miR-133a-3p	mmu-miR-21-5p	mmu-miR-23b-3p	-	-	-	mmu-miR-30b-5p	-	mmu-miR-30d-5p	-	-	-	-	-	-	-	-	-	-	-
Fam46c	1	-	-	-	-	-	-	-	-	-	-	-	-	-	-	mmu-miR-148b-3p	-	-	-	-	-	-
Fam47a-ps	4	-	-	-	-	-	-	-	mmu-miR-30b-5p	mmu-miR-30c-5p	mmu-miR-30d-5p	mmu-miR-30e-5p	-	-	-	-	-	-	-	-	-	-
Fam49a	4	-	-	-	-	-	-	-	mmu-miR-30b-5p	mmu-miR-30c-5p	mmu-miR-30d-5p	mmu-miR-30e-5p	-	-	-	-	-	-	-	-	-	-
Fam54a	1	-	-	-	-	-	-	mmu-miR-29b-3p	-	-	-	-	-	-	-	-	-	-	-	-	-	-
Fam60a	1	-	-	-	-	-	-	-	-	-	-	-	-	-	-	-	-	mmu-miR-199a-3p	-	-	-	-
Fam63a	1	-	-	-	-	-	-	-	-	-	-	-	-	-	-	mmu-miR-148b-3p	-	-	-	-	-	-
Fam70a	1	mmu-miR-16-5p	-	-	-	-	-	-	-	-	-	-	-	-	-	-	-	-	-	-	-	-
Fam73a	1	-	-	-	-	-	-	-	-	-	-	-	-	-	-	mmu-miR-148b-3p	-	-	-	-	-	-
Fam76b	2	-	-	-	-	-	-	mmu-miR-29b-3p	-	-	-	-	-	-	-	mmu-miR-148b-3p	-	-	-	-	-	-
Fam83f	5	-	-	-	-	-	-	mmu-miR-29b-3p	mmu-miR-30b-5p	mmu-miR-30c-5p	mmu-miR-30d-5p	mmu-miR-30e-5p	-	-	-	-	-	-	-	-	-	-
Fam83h	1	-	-	-	-	-	-	-	-	-	-	-	-	-	mmu-miR-125a-5p	-	-	-	-	-	-	-
Fam92a	1	-	-	-	-	-	-	-	-	-	-	-	-	-	-	-	-	-	-	-	mmu-miR-582-3p	-
Fam98a	1	-	-	-	-	mmu-miR-26a-5p	-	-	-	-	-	-	-	-	-	-	-	-	-	-	-	-
FANCL	1	-	-	-	-	-	-	-	-	-	-	-	-	-	-	-	-	-	hsa-miR-378a-3p	-	-	-
Fancm	4	-	-	-	-	-	-	-	mmu-miR-30b-5p	mmu-miR-30c-5p	mmu-miR-30d-5p	mmu-miR-30e-5p	-	-	-	-	-	-	-	-	-	-
Far1	1	-	-	-	mmu-miR-23b-3p	-	-	-	-	-	-	-	-	-	-	-	-	-	-	-	-	-
Fas	1	-	-	-	mmu-miR-23b-3p	-	-	-	-	-	-	-	-	-	-	-	-	-	-	-	-	-
Fasl	1	-	-	mmu-miR-21-5p	-	-	-	-	-	-	-	-	-	-	-	-	-	-	-	-	-	-
Fasn	1	mmu-miR-16-5p	-	-	-	-	-	-	-	-	-	-	-	-	-	-	-	-	-	-	-	-
Fastkd3	4	-	-	-	-	-	-	-	mmu-miR-30b-5p	mmu-miR-30c-5p	mmu-miR-30d-5p	mmu-miR-30e-5p	-	-	-	-	-	-	-	-	-	-
Fat3	2	-	-	-	-	-	mmu-miR-27b-3p	-	-	-	-	-	mmu-miR-101a-3p	-	-	-	-	-	-	-	-	-
Fbln5	4	-	-	-	-	-	-	-	mmu-miR-30b-5p	mmu-miR-30c-5p	mmu-miR-30d-5p	mmu-miR-30e-5p	-	-	-	-	-	-	-	-	-	-
Fbn1	2	-	-	-	-	-	-	mmu-miR-29b-3p	-	-	-	-	-	-	-	mmu-miR-148b-3p	-	-	-	-	-	-
Fbxl14	1	-	-	-	-	-	mmu-miR-27b-3p	-	-	-	-	-	-	-	-	-	-	-	-	-	-	-
Fbxl17	1	-	-	-	-	-	-	-	-	-	-	-	-	-	-	-	-	-	-	-	mmu-miR-582-3p	-
Fbxl19	1	-	-	-	-	mmu-miR-26a-5p	-	-	-	-	-	-	-	-	-	-	-	-	-	-	-	-
Fbxl2	1	-	-	-	-	-	-	-	-	-	-	-	-	-	-	-	-	-	-	-	-	mmu-miR-3068-3p
Fbxo11	4	-	-	mmu-miR-21-5p	mmu-miR-23b-3p	mmu-miR-26a-5p	-	-	-	-	-	-	-	-	-	mmu-miR-148b-3p	-	-	-	-	-	-
Fbxo30	6	mmu-miR-16-5p	-	-	mmu-miR-23b-3p	-	mmu-miR-27b-3p	-	mmu-miR-30b-5p	-	mmu-miR-30d-5p	-	mmu-miR-101a-3p	-	-	-	-	-	-	-	-	-
Fbxo32	6	-	-	-	mmu-miR-23b-3p	-	-	-	mmu-miR-30b-5p	mmu-miR-30c-5p	mmu-miR-30d-5p	mmu-miR-30e-5p	-	-	-	-	-	-	-	mmu-miR-425-5p	-	-
Fbxo33	1	-	-	-	-	-	-	-	-	-	-	-	-	-	-	mmu-miR-148b-3p	-	-	-	-	-	-
Fbxo34	2	-	-	-	-	-	-	-	mmu-miR-30b-5p	mmu-miR-30c-5p	-	-	-	-	-	-	-	-	-	-	-	-
FBXO40	1	-	-	-	-	-	-	-	-	-	-	-	-	-	-	-	-	-	hsa-miR-378a-3p	-	-	-
Fbxo42	4	-	-	-	-	-	-	-	mmu-miR-30b-5p	mmu-miR-30c-5p	mmu-miR-30d-5p	mmu-miR-30e-5p	-	-	-	-	-	-	-	-	-	-
Fbxo45	4	-	-	-	-	-	-	-	mmu-miR-30b-5p	mmu-miR-30c-5p	mmu-miR-30d-5p	mmu-miR-30e-5p	-	-	-	-	-	-	-	-	-	-
Fbxo48	1	-	-	-	-	mmu-miR-26a-5p	-	-	-	-	-	-	-	-	-	-	-	-	-	-	-	-
Fbxo9	1	-	-	-	mmu-miR-23b-3p	-	-	-	-	-	-	-	-	-	-	-	-	-	-	-	-	-
Fbxw11	2	-	-	-	-	-	-	-	-	-	-	-	mmu-miR-101a-3p	-	-	-	-	mmu-miR-199a-3p	-	-	-	-
Fbxw2	4	-	-	-	-	-	-	-	mmu-miR-30b-5p	mmu-miR-30c-5p	mmu-miR-30d-5p	mmu-miR-30e-5p	-	-	-	-	-	-	-	-	-	-
Fbxw5	1	-	-	-	-	-	-	-	-	-	-	-	-	-	-	mmu-miR-148b-3p	-	-	-	-	-	-
Fbxw7	2	mmu-miR-16-5p	-	-	-	-	mmu-miR-27b-3p	-	-	-	-	-	-	-	-	-	-	-	-	-	-	-
Fcgr2b	1	-	-	-	-	-	-	-	-	-	-	-	-	-	-	-	-	-	-	-	-	mmu-miR-3068-3p
Fcgr4	1	-	-	-	-	-	-	-	-	-	-	-	-	-	mmu-miR-125a-5p	-	-	-	-	-	-	-
Fcho2	2	-	-	-	-	-	-	-	-	-	-	-	-	-	-	-	-	-	-	-	mmu-miR-582-3p	mmu-miR-3068-3p
Fech	4	-	-	-	-	-	-	-	mmu-miR-30b-5p	mmu-miR-30c-5p	mmu-miR-30d-5p	mmu-miR-30e-5p	-	-	-	-	-	-	-	-	-	-
Fem1b	2	-	-	mmu-miR-21-5p	-	-	-	mmu-miR-29b-3p	-	-	-	-	-	-	-	-	-	-	-	-	-	-
Fermt1	1	-	-	-	-	-	-	-	-	-	-	-	-	-	-	mmu-miR-148b-3p	-	-	-	-	-	-
Fermt2	2	mmu-miR-16-5p	-	-	-	-	-	mmu-miR-29b-3p	-	-	-	-	-	-	-	-	-	-	-	-	-	-
Fga	1	-	-	-	-	-	-	-	-	-	-	-	mmu-miR-101a-3p	-	-	-	-	-	-	-	-	-
Fgd1	1	-	-	-	-	mmu-miR-26a-5p	-	-	-	-	-	-	-	-	-	-	-	-	-	-	-	-
Fgd4	1	-	-	mmu-miR-21-5p	-	-	-	-	-	-	-	-	-	-	-	-	-	-	-	-	-	-
Fgd6	5	-	-	-	-	-	-	-	mmu-miR-30b-5p	mmu-miR-30c-5p	mmu-miR-30d-5p	mmu-miR-30e-5p	mmu-miR-101a-3p	-	-	-	-	-	-	-	-	-
Fgf1	1	-	-	-	-	-	mmu-miR-27b-3p	-	-	-	-	-	-	-	-	-	-	-	-	-	-	-
Fgf10	1	-	-	-	-	-	-	-	-	-	-	-	mmu-miR-101a-3p	-	-	-	-	-	-	-	-	-
Fgf12	2	-	mmu-miR-133a-3p	-	-	-	-	-	-	-	-	-	-	-	-	-	-	-	-	-	-	mmu-miR-3068-3p
Fgf9	1	mmu-miR-16-5p	-	-	-	-	-	-	-	-	-	-	-	-	-	-	-	-	-	-	-	-
FGFBP3	1	-	-	-	-	-	-	-	-	-	-	-	-	-	-	-	-	-	hsa-miR-378a-3p	-	-	-
Fgfr1op	1	-	-	-	mmu-miR-23b-3p	-	-	-	-	-	-	-	-	-	-	-	-	-	-	-	-	-
Fgl2	1	-	-	-	-	-	-	-	-	-	-	-	-	-	-	-	-	-	-	-	-	mmu-miR-3068-3p
Fhl4	1	-	-	mmu-miR-21-5p	-	-	-	-	-	-	-	-	-	-	-	-	-	-	-	-	-	-
Figf	1	-	-	-	-	-	-	-	-	-	-	-	-	-	-	-	-	-	-	mmu-miR-425-5p	-	-
Fign	5	-	-	-	-	-	mmu-miR-27b-3p	mmu-miR-29b-3p	mmu-miR-30b-5p	mmu-miR-30c-5p	-	-	mmu-miR-101a-3p	-	-	-	-	-	-	-	-	-
Fip1l1	1	-	-	-	mmu-miR-23b-3p	-	-	-	-	-	-	-	-	-	-	-	-	-	-	-	-	-
Fkbp14	4	-	-	-	-	-	-	-	mmu-miR-30b-5p	mmu-miR-30c-5p	mmu-miR-30d-5p	mmu-miR-30e-5p	-	-	-	-	-	-	-	-	-	-
Fkbp3	4	-	-	-	-	-	-	-	mmu-miR-30b-5p	mmu-miR-30c-5p	mmu-miR-30d-5p	mmu-miR-30e-5p	-	-	-	-	-	-	-	-	-	-
Flg	1	-	mmu-miR-133a-3p	-	-	-	-	-	-	-	-	-	-	-	-	-	-	-	-	-	-	-
Fli1	1	-	-	-	-	-	-	-	-	-	-	-	-	mmu-miR-103-1-5p	-	-	-	-	-	-	-	-
FLJ25363	1	-	-	-	-	-	-	-	-	-	-	-	-	-	-	-	-	-	hsa-miR-378a-3p	-	-	-
Flrt2	2	-	-	-	-	-	mmu-miR-27b-3p	-	-	-	-	-	mmu-miR-101a-3p	-	-	-	-	-	-	-	-	-
Flrt3	2	-	-	-	-	-	mmu-miR-27b-3p	-	-	-	-	-	mmu-miR-101a-3p	-	-	-	-	-	-	-	-	-
FLT1	1	-	-	-	-	-	-	-	-	-	-	-	-	-	-	-	-	-	hsa-miR-378a-3p	-	-	-
Fmn1	1	-	-	mmu-miR-21-5p	-	-	-	-	-	-	-	-	-	-	-	-	-	-	-	-	-	-
Fmn2	1	mmu-miR-16-5p	-	-	-	-	-	-	-	-	-	-	-	-	-	-	-	-	-	-	-	-
FMNL3	1	-	-	-	-	-	-	-	-	-	-	-	-	-	-	-	-	-	hsa-miR-378a-3p	-	-	-
Fmo2	1	-	-	mmu-miR-21-5p	-	-	-	-	-	-	-	-	-	-	-	-	-	-	-	-	-	-
Fmo9	1	-	-	-	-	-	-	-	-	-	-	-	-	-	-	mmu-miR-148b-3p	-	-	-	-	-	-
Fmr1	2	-	-	-	mmu-miR-23b-3p	-	-	-	-	-	-	-	-	-	-	mmu-miR-148b-3p	-	-	-	-	-	-
Fn3krp	1	-	-	-	-	-	mmu-miR-27b-3p	-	-	-	-	-	-	-	-	-	-	-	-	-	-	-
Fnbp1l	1	-	-	-	mmu-miR-23b-3p	-	-	-	-	-	-	-	-	-	-	-	-	-	-	-	-	-
Fndc3a	4	-	-	-	-	-	-	-	mmu-miR-30b-5p	mmu-miR-30c-5p	mmu-miR-30d-5p	mmu-miR-30e-5p	-	-	-	-	-	-	-	-	-	-
Fnip1	2	-	-	mmu-miR-21-5p	mmu-miR-23b-3p	-	-	-	-	-	-	-	-	-	-	-	-	-	-	-	-	-
Fnta	1	mmu-miR-16-5p	-	-	-	-	-	-	-	-	-	-	-	-	-	-	-	-	-	-	-	-
Foxd1	4	-	-	-	-	-	-	-	mmu-miR-30b-5p	mmu-miR-30c-5p	mmu-miR-30d-5p	mmu-miR-30e-5p	-	-	-	-	-	-	-	-	-	-
Foxd3	1	-	-	-	-	-	-	-	-	-	-	-	-	-	-	-	-	-	-	mmu-miR-425-5p	-	-
Foxg1	4	-	-	-	-	-	-	-	mmu-miR-30b-5p	mmu-miR-30c-5p	mmu-miR-30d-5p	mmu-miR-30e-5p	-	-	-	-	-	-	-	-	-	-
FOXG1	1	-	-	-	-	-	-	-	-	-	-	-	-	-	-	-	-	-	hsa-miR-378a-3p	-	-	-
Foxj2	1	-	-	-	-	-	-	mmu-miR-29b-3p	-	-	-	-	-	-	-	-	-	-	-	-	-	-
Foxj3	1	-	-	-	-	-	-	-	-	-	-	-	-	-	-	-	-	-	-	mmu-miR-425-5p	-	-
Foxl1	1	-	mmu-miR-133a-3p	-	-	-	-	-	-	-	-	-	-	-	-	-	-	-	-	-	-	-
Foxp2	3	-	mmu-miR-133a-3p	-	mmu-miR-23b-3p	-	mmu-miR-27b-3p	-	-	-	-	-	-	-	-	-	-	-	-	-	-	-
Foxp4	2	-	mmu-miR-133a-3p	-	-	-	mmu-miR-27b-3p	-	-	-	-	-	-	-	-	-	-	-	-	-	-	-
FOXQ1	1	-	-	-	-	-	-	-	-	-	-	-	-	-	-	-	-	-	hsa-miR-378a-3p	-	-	-
Fpgt	2	-	mmu-miR-133a-3p	-	-	-	-	-	-	-	mmu-miR-30d-5p	-	-	-	-	-	-	-	-	-	-	-
Frat1	1	-	-	mmu-miR-21-5p	-	-	-	-	-	-	-	-	-	-	-	-	-	-	-	-	-	-
Frat2	2	-	-	-	-	mmu-miR-26a-5p	-	mmu-miR-29b-3p	-	-	-	-	-	-	-	-	-	-	-	-	-	-
Frem1	2	-	-	-	mmu-miR-23b-3p	-	-	mmu-miR-29b-3p	-	-	-	-	-	-	-	-	-	-	-	-	-	-
Frk	2	-	-	-	-	-	mmu-miR-27b-3p	-	-	-	-	-	-	-	-	-	-	-	-	mmu-miR-425-5p	-	-
Frmd4a	1	-	-	-	-	-	-	-	-	-	-	-	-	-	-	-	-	-	-	-	mmu-miR-582-3p	-
Frmd4b	1	-	-	-	-	mmu-miR-26a-5p	-	-	-	-	-	-	-	-	-	-	-	-	-	-	-	-
Frmd5	1	-	-	-	mmu-miR-23b-3p	-	-	-	-	-	-	-	-	-	-	-	-	-	-	-	-	-
Frmd7	1	-	-	-	-	-	-	-	-	-	-	-	-	-	-	-	-	-	-	mmu-miR-425-5p	-	-
Frmpd4	2	-	-	-	-	-	-	-	-	-	-	-	-	mmu-miR-103-1-5p	mmu-miR-125a-5p	-	-	-	-	-	-	-
Frs3	1	-	-	-	-	-	mmu-miR-27b-3p	-	-	-	-	-	-	-	-	-	-	-	-	-	-	-
Frzb	4	-	-	-	-	-	-	-	mmu-miR-30b-5p	mmu-miR-30c-5p	mmu-miR-30d-5p	mmu-miR-30e-5p	-	-	-	-	-	-	-	-	-	-
Fsd1l	2	-	-	mmu-miR-21-5p	-	-	-	-	-	-	-	-	mmu-miR-101a-3p	-	-	-	-	-	-	-	-	-
Fshb	2	mmu-miR-16-5p	-	-	-	-	mmu-miR-27b-3p	-	-	-	-	-	-	-	-	-	-	-	-	-	-	-
Fst	1	-	-	-	-	-	-	-	-	-	-	-	-	-	-	-	-	-	-	mmu-miR-425-5p	-	-
Ftcd	1	-	-	-	-	-	mmu-miR-27b-3p	-	-	-	-	-	-	-	-	-	-	-	-	-	-	-
Ftsj2	1	mmu-miR-16-5p	-	-	-	-	-	-	-	-	-	-	-	-	-	-	-	-	-	-	-	-
Fubp1	3	-	-	mmu-miR-21-5p	-	-	-	mmu-miR-29b-3p	-	-	-	-	-	mmu-miR-103-1-5p	-	-	-	-	-	-	-	-
Fuca2	1	-	-	-	-	-	mmu-miR-27b-3p	-	-	-	-	-	-	-	-	-	-	-	-	-	-	-
Fundc1	3	-	-	-	-	-	mmu-miR-27b-3p	-	-	-	-	-	mmu-miR-101a-3p	-	-	-	-	-	-	mmu-miR-425-5p	-	-
Furin	1	-	-	-	-	-	-	-	-	-	-	-	-	-	-	-	-	-	-	-	-	mmu-miR-3068-3p
Fut1	1	mmu-miR-16-5p	-	-	-	-	-	-	-	-	-	-	-	-	-	-	-	-	-	-	-	-
Fut11	1	-	-	-	-	-	mmu-miR-27b-3p	-	-	-	-	-	-	-	-	-	-	-	-	-	-	-
Fut4	1	-	-	-	mmu-miR-23b-3p	-	-	-	-	-	-	-	-	-	-	-	-	-	-	-	-	-
Fut9	7	mmu-miR-16-5p	-	mmu-miR-21-5p	mmu-miR-23b-3p	-	mmu-miR-27b-3p	-	-	-	-	-	-	-	-	-	-	mmu-miR-199a-3p	-	-	mmu-miR-582-3p	mmu-miR-3068-3p
Fyb	1	-	-	-	mmu-miR-23b-3p	-	-	-	-	-	-	-	-	-	-	-	-	-	-	-	-	-
Fzd2	1	-	-	-	-	-	-	-	-	-	-	-	-	mmu-miR-103-1-5p	-	-	-	-	-	-	-	-
Fzd3	3	-	-	-	mmu-miR-23b-3p	-	mmu-miR-27b-3p	-	mmu-miR-30b-5p	-	-	-	-	-	-	-	-	-	-	-	-	-
Fzd4	2	-	-	-	-	-	mmu-miR-27b-3p	-	-	-	-	-	mmu-miR-101a-3p	-	-	-	-	-	-	-	-	-
Fzd5	2	-	-	-	mmu-miR-23b-3p	-	-	-	-	-	-	-	-	mmu-miR-103-1-5p	-	-	-	-	-	-	-	-
Fzd6	1	-	-	-	-	-	-	-	-	-	-	-	mmu-miR-101a-3p	-	-	-	-	-	-	-	-	-
Fzd7	1	-	-	-	-	-	mmu-miR-27b-3p	-	-	-	-	-	-	-	-	-	-	-	-	-	-	-
G3bp2	2	-	-	-	mmu-miR-23b-3p	-	-	-	-	-	-	-	-	-	-	-	-	mmu-miR-199a-3p	-	-	-	-
Gab1	2	-	-	-	-	-	mmu-miR-27b-3p	-	-	-	-	-	mmu-miR-101a-3p	-	-	-	-	-	-	-	-	-
Gab2	1	-	mmu-miR-133a-3p	-	-	-	-	-	-	-	-	-	-	-	-	-	-	-	-	-	-	-
Gabpa	4	-	-	-	-	-	-	-	mmu-miR-30b-5p	mmu-miR-30c-5p	mmu-miR-30d-5p	mmu-miR-30e-5p	-	-	-	-	-	-	-	-	-	-
Gabpb1	1	-	-	-	-	-	-	-	-	-	-	-	-	-	-	-	-	-	-	mmu-miR-425-5p	-	-
Gabpb2	1	-	mmu-miR-133a-3p	-	-	-	-	-	-	-	-	-	-	-	-	-	-	-	-	-	-	-
Gabra4	1	-	-	-	-	-	mmu-miR-27b-3p	-	-	-	-	-	-	-	-	-	-	-	-	-	-	-
Gabra6	2	-	-	-	mmu-miR-23b-3p	-	-	-	-	-	-	-	-	-	-	-	-	-	-	-	-	mmu-miR-3068-3p
Gabrb1	4	-	-	-	-	-	-	-	mmu-miR-30b-5p	mmu-miR-30c-5p	mmu-miR-30d-5p	mmu-miR-30e-5p	-	-	-	-	-	-	-	-	-	-
Gabrg1	1	-	-	-	-	-	-	-	-	-	-	-	-	-	-	-	-	mmu-miR-199a-3p	-	-	-	-
GABRG2	1	-	-	-	-	-	-	-	-	-	-	-	-	-	-	-	-	-	hsa-miR-378a-3p	-	-	-
Gad1	1	-	-	-	-	-	-	-	-	-	-	-	mmu-miR-101a-3p	-	-	-	-	-	-	-	-	-
Gad2	1	-	-	-	-	-	-	-	-	-	-	-	-	mmu-miR-103-1-5p	-	-	-	-	-	-	-	-
Gadd45a	1	-	-	-	-	-	-	-	-	-	-	-	-	-	-	mmu-miR-148b-3p	-	-	-	-	-	-
Gal3st2	1	-	-	-	-	-	-	-	-	-	-	-	-	-	mmu-miR-125a-5p	-	-	-	-	-	-	-
Galm	1	-	-	-	mmu-miR-23b-3p	-	-	-	-	-	-	-	-	-	-	-	-	-	-	-	-	-
Galnt1	4	-	-	-	-	-	-	-	mmu-miR-30b-5p	mmu-miR-30c-5p	mmu-miR-30d-5p	mmu-miR-30e-5p	-	-	-	-	-	-	-	-	-	-
Galnt12	1	-	-	mmu-miR-21-5p	-	-	-	-	-	-	-	-	-	-	-	-	-	-	-	-	-	-
Galnt13	2	-	-	-	mmu-miR-23b-3p	-	-	-	-	-	-	-	-	mmu-miR-103-1-5p	-	-	-	-	-	-	-	-
Galnt14	1	-	-	-	-	-	-	-	-	-	-	-	-	-	mmu-miR-125a-5p	-	-	-	-	-	-	-
Galnt3	5	-	-	-	-	-	mmu-miR-27b-3p	-	mmu-miR-30b-5p	mmu-miR-30c-5p	mmu-miR-30d-5p	mmu-miR-30e-5p	-	-	-	-	-	-	-	-	-	-
GALNT6	1	-	-	-	-	-	-	-	-	-	-	-	-	-	-	-	-	-	hsa-miR-378a-3p	-	-	-
Galnt7	5	-	-	-	-	-	mmu-miR-27b-3p	-	mmu-miR-30b-5p	mmu-miR-30c-5p	mmu-miR-30d-5p	mmu-miR-30e-5p	-	-	-	-	-	-	-	-	-	-
Galntl1	1	-	-	-	-	-	mmu-miR-27b-3p	-	-	-	-	-	-	-	-	-	-	-	-	-	-	-
Galr1	2	-	-	-	-	-	-	-	mmu-miR-30b-5p	mmu-miR-30c-5p	-	-	-	-	-	-	-	-	-	-	-	-
Ganc	1	-	-	mmu-miR-21-5p	-	-	-	-	-	-	-	-	-	-	-	-	-	-	-	-	-	-
Gas2	4	-	-	-	-	-	-	-	mmu-miR-30b-5p	mmu-miR-30c-5p	mmu-miR-30d-5p	mmu-miR-30e-5p	-	-	-	-	-	-	-	-	-	-
Gata2	1	-	-	-	-	-	mmu-miR-27b-3p	-	-	-	-	-	-	-	-	-	-	-	-	-	-	-
Gata5	1	-	-	-	-	mmu-miR-26a-5p	-	-	-	-	-	-	-	-	-	-	-	-	-	-	-	-
GATC	1	-	-	-	-	-	-	-	-	-	-	-	-	-	-	-	-	-	hsa-miR-378a-3p	-	-	-
Gatm	4	-	-	-	-	-	-	-	mmu-miR-30b-5p	mmu-miR-30c-5p	mmu-miR-30d-5p	mmu-miR-30e-5p	-	-	-	-	-	-	-	-	-	-
Gbas	1	-	-	-	-	-	-	-	-	-	-	-	-	-	-	-	-	-	-	mmu-miR-425-5p	-	-
Gbp4	1	-	-	-	-	-	-	-	-	-	-	-	mmu-miR-101a-3p	-	-	-	-	-	-	-	-	-
Gbp8	1	-	-	-	-	-	-	-	-	-	-	-	mmu-miR-101a-3p	-	-	-	-	-	-	-	-	-
Gcc2	3	mmu-miR-16-5p	-	-	-	-	mmu-miR-27b-3p	-	-	-	-	-	mmu-miR-101a-3p	-	-	-	-	-	-	-	-	-
Gcet2	1	mmu-miR-16-5p	-	-	-	-	-	-	-	-	-	-	-	-	-	-	-	-	-	-	-	-
Gcfc1	1	-	-	-	mmu-miR-23b-3p	-	-	-	-	-	-	-	-	-	-	-	-	-	-	-	-	-
Gch1	1	-	mmu-miR-133a-3p	-	-	-	-	-	-	-	-	-	-	-	-	-	-	-	-	-	-	-
Gclc	2	-	-	-	-	-	-	-	-	-	-	mmu-miR-30e-5p	-	-	-	-	-	mmu-miR-199a-3p	-	-	-	-
Gcnt1	3	-	-	-	mmu-miR-23b-3p	-	-	-	-	-	-	-	-	-	mmu-miR-125a-5p	-	-	-	-	-	-	mmu-miR-3068-3p
Gcnt2	1	-	-	-	-	-	-	-	-	-	-	-	-	-	mmu-miR-125a-5p	-	-	-	-	-	-	-
Gcnt3	1	mmu-miR-16-5p	-	-	-	-	-	-	-	-	-	-	-	-	-	-	-	-	-	-	-	-
Gcsh	1	-	-	-	-	-	-	-	-	-	-	-	-	-	-	-	-	-	-	-	mmu-miR-582-3p	-
Gdf3	1	-	mmu-miR-133a-3p	-	-	-	-	-	-	-	-	-	-	-	-	-	-	-	-	-	-	-
Gdi1	1	-	-	-	mmu-miR-23b-3p	-	-	-	-	-	-	-	-	-	-	-	-	-	-	-	-	-
Gdi2	1	-	-	-	-	-	-	-	-	-	-	-	-	mmu-miR-103-1-5p	-	-	-	-	-	-	-	-
Gem	4	-	-	-	-	-	-	-	mmu-miR-30b-5p	mmu-miR-30c-5p	mmu-miR-30d-5p	mmu-miR-30e-5p	-	-	-	-	-	-	-	-	-	-
GEMIN7	1	-	-	-	-	-	-	-	-	-	-	-	-	-	-	-	-	-	hsa-miR-378a-3p	-	-	-
Gfm2	1	mmu-miR-16-5p	-	-	-	-	-	-	-	-	-	-	-	-	-	-	-	-	-	-	-	-
Gfod1	1	-	-	-	-	-	-	-	-	-	-	-	-	mmu-miR-103-1-5p	-	-	-	-	-	-	-	-
Gfpt1	2	-	-	-	-	-	mmu-miR-27b-3p	-	-	-	-	-	mmu-miR-101a-3p	-	-	-	-	-	-	-	-	-
Gfpt2	3	-	-	-	-	-	mmu-miR-27b-3p	-	-	-	mmu-miR-30d-5p	mmu-miR-30e-5p	-	-	-	-	-	-	-	-	-	-
Gfral	1	-	-	-	-	-	-	-	-	-	-	-	-	-	-	-	-	-	-	mmu-miR-425-5p	-	-
Gga2	1	mmu-miR-16-5p	-	-	-	-	-	-	-	-	-	-	-	-	-	-	-	-	-	-	-	-
Gga3	1	-	-	-	-	-	-	-	-	-	-	-	-	-	-	-	-	-	-	-	mmu-miR-582-3p	-
Ggnbp2	1	-	-	-	mmu-miR-23b-3p	-	-	-	-	-	-	-	-	-	-	-	-	-	-	-	-	-
Ggps1	1	-	-	-	-	-	-	-	-	-	-	-	-	-	-	-	-	-	-	-	-	mmu-miR-3068-3p
Gigyf2	4	-	-	-	-	-	-	-	mmu-miR-30b-5p	mmu-miR-30c-5p	mmu-miR-30d-5p	mmu-miR-30e-5p	-	-	-	-	-	-	-	-	-	-
Gimap7	1	-	-	-	-	-	-	-	-	-	-	-	-	-	-	mmu-miR-148b-3p	-	-	-	-	-	-
Gipc2	1	-	-	-	-	mmu-miR-26a-5p	-	-	-	-	-	-	-	-	-	-	-	-	-	-	-	-
Git1	1	-	-	-	-	-	-	-	-	-	-	-	-	-	-	-	-	-	-	mmu-miR-425-5p	-	-
Gja1	2	-	-	-	mmu-miR-23b-3p	-	-	-	-	-	-	-	mmu-miR-101a-3p	-	-	-	-	-	-	-	-	-
Gja6	4	-	-	-	-	-	-	-	mmu-miR-30b-5p	mmu-miR-30c-5p	mmu-miR-30d-5p	mmu-miR-30e-5p	-	-	-	-	-	-	-	-	-	-
Gjc3	1	-	-	-	-	-	-	mmu-miR-29b-3p	-	-	-	-	-	-	-	-	-	-	-	-	-	-
Gla	1	-	-	-	-	-	-	-	-	-	-	-	-	-	mmu-miR-125a-5p	-	-	-	-	-	-	-
Glcci1	6	-	-	mmu-miR-21-5p	-	-	-	-	mmu-miR-30b-5p	mmu-miR-30c-5p	mmu-miR-30d-5p	mmu-miR-30e-5p	mmu-miR-101a-3p	-	-	-	-	-	-	-	-	-
Glce	1	-	-	-	mmu-miR-23b-3p	-	-	-	-	-	-	-	-	-	-	-	-	-	-	-	-	-
Gldc	4	-	-	-	-	-	-	-	mmu-miR-30b-5p	mmu-miR-30c-5p	mmu-miR-30d-5p	mmu-miR-30e-5p	-	-	-	-	-	-	-	-	-	-
Gli2	4	-	-	-	-	-	-	-	mmu-miR-30b-5p	mmu-miR-30c-5p	mmu-miR-30d-5p	mmu-miR-30e-5p	-	-	-	-	-	-	-	-	-	-
Glis2	2	-	-	mmu-miR-21-5p	-	-	-	mmu-miR-29b-3p	-	-	-	-	-	-	-	-	-	-	-	-	-	-
Glo1	2	-	-	-	-	-	-	-	-	-	-	-	mmu-miR-101a-3p	mmu-miR-103-1-5p	-	-	-	-	-	-	-	-
Glp2r	1	-	mmu-miR-133a-3p	-	-	-	-	-	-	-	-	-	-	-	-	-	-	-	-	-	-	-
Glra2	3	-	mmu-miR-133a-3p	-	-	-	mmu-miR-27b-3p	-	-	-	-	-	mmu-miR-101a-3p	-	-	-	-	-	-	-	-	-
Glrx	1	-	-	-	mmu-miR-23b-3p	-	-	-	-	-	-	-	-	-	-	-	-	-	-	-	-	-
Glt25d2	1	-	-	-	-	-	mmu-miR-27b-3p	-	-	-	-	-	-	-	-	-	-	-	-	-	-	-
Glt8d2	1	-	-	-	-	-	-	-	-	-	-	-	-	-	-	-	-	-	-	-	mmu-miR-582-3p	-
Glud1	2	mmu-miR-16-5p	-	-	-	-	-	-	-	-	-	-	-	mmu-miR-103-1-5p	-	-	-	-	-	-	-	-
Gm10113	1	-	-	-	-	-	-	-	-	-	-	-	-	-	-	-	-	-	-	-	mmu-miR-582-3p	-
Gm10118	1	-	-	-	-	-	-	-	-	-	-	-	-	-	-	-	-	-	-	-	-	mmu-miR-3068-3p
Gm10184	1	-	-	-	-	mmu-miR-26a-5p	-	-	-	-	-	-	-	-	-	-	-	-	-	-	-	-
Gm10220	1	mmu-miR-16-5p	-	-	-	-	-	-	-	-	-	-	-	-	-	-	-	-	-	-	-	-
Gm10259	1	-	-	-	-	mmu-miR-26a-5p	-	-	-	-	-	-	-	-	-	-	-	-	-	-	-	-
Gm10304	1	-	-	-	-	-	-	-	-	-	-	-	-	-	-	-	-	-	-	-	-	mmu-miR-3068-3p
Gm10309	1	-	-	-	-	-	-	-	-	-	-	-	-	-	-	-	-	mmu-miR-199a-3p	-	-	-	-
Gm10375	1	-	mmu-miR-133a-3p	-	-	-	-	-	-	-	-	-	-	-	-	-	-	-	-	-	-	-
Gm10377	1	-	mmu-miR-133a-3p	-	-	-	-	-	-	-	-	-	-	-	-	-	-	-	-	-	-	-
Gm10391	2	-	-	-	-	-	-	mmu-miR-29b-3p	-	-	-	-	-	-	-	-	-	-	-	-	-	mmu-miR-3068-3p
Gm10394	2	-	-	-	-	-	-	mmu-miR-29b-3p	-	-	-	-	-	-	-	-	-	-	-	-	-	mmu-miR-3068-3p
Gm10395	1	-	-	-	-	-	-	mmu-miR-29b-3p	-	-	-	-	-	-	-	-	-	-	-	-	-	-
Gm10403	2	-	-	-	-	-	mmu-miR-27b-3p	-	-	-	-	-	-	mmu-miR-103-1-5p	-	-	-	-	-	-	-	-
Gm10432	1	-	-	-	-	-	-	-	-	-	-	-	-	-	-	-	-	-	-	-	-	mmu-miR-3068-3p
Gm10439	1	-	-	-	-	-	-	-	-	-	-	-	-	-	-	mmu-miR-148b-3p	-	-	-	-	-	-
Gm10452	4	-	-	-	-	-	-	-	mmu-miR-30b-5p	mmu-miR-30c-5p	mmu-miR-30d-5p	mmu-miR-30e-5p	-	-	-	-	-	-	-	-	-	-
Gm10471	1	mmu-miR-16-5p	-	-	-	-	-	-	-	-	-	-	-	-	-	-	-	-	-	-	-	-
Gm10488	1	-	-	-	-	-	-	-	-	-	-	-	-	-	-	-	-	-	-	-	-	mmu-miR-3068-3p
Gm10513	1	-	-	-	-	-	-	-	-	-	-	-	mmu-miR-101a-3p	-	-	-	-	-	-	-	-	-
Gm10554	1	-	-	mmu-miR-21-5p	-	-	-	-	-	-	-	-	-	-	-	-	-	-	-	-	-	-
Gm10568	1	-	-	-	-	-	-	-	-	-	-	-	-	mmu-miR-103-1-5p	-	-	-	-	-	-	-	-
Gm10614	1	-	-	-	-	-	-	-	-	-	-	-	-	mmu-miR-103-1-5p	-	-	-	-	-	-	-	-
Gm10629	1	-	-	-	mmu-miR-23b-3p	-	-	-	-	-	-	-	-	-	-	-	-	-	-	-	-	-
Gm10667	2	-	-	-	-	-	-	mmu-miR-29b-3p	-	-	-	-	-	-	-	-	-	-	-	mmu-miR-425-5p	-	-
Gm10723	1	-	-	-	-	-	-	-	-	-	-	-	-	mmu-miR-103-1-5p	-	-	-	-	-	-	-	-
Gm10733	4	-	-	-	-	-	-	-	mmu-miR-30b-5p	mmu-miR-30c-5p	mmu-miR-30d-5p	mmu-miR-30e-5p	-	-	-	-	-	-	-	-	-	-
Gm10735	1	-	-	-	-	-	-	-	-	-	-	-	-	-	-	-	-	-	-	mmu-miR-425-5p	-	-
Gm10744	1	-	-	-	-	-	mmu-miR-27b-3p	-	-	-	-	-	-	-	-	-	-	-	-	-	-	-
Gm10776	1	-	-	-	-	-	-	-	-	-	-	-	-	-	-	-	-	-	-	-	mmu-miR-582-3p	-
Gm10808	1	-	-	-	-	-	-	-	-	-	-	-	-	-	mmu-miR-125a-5p	-	-	-	-	-	-	-
Gm10822	1	-	-	-	-	-	mmu-miR-27b-3p	-	-	-	-	-	-	-	-	-	-	-	-	-	-	-
Gm10831	2	-	-	-	mmu-miR-23b-3p	-	-	-	-	-	-	-	-	-	-	-	-	-	-	-	mmu-miR-582-3p	-
Gm10848	1	-	-	-	-	-	-	-	-	-	-	-	-	mmu-miR-103-1-5p	-	-	-	-	-	-	-	-
Gm10862	1	-	-	-	-	-	-	-	-	-	-	-	-	-	-	-	-	-	-	mmu-miR-425-5p	-	-
Gm10911	1	-	-	-	-	mmu-miR-26a-5p	-	-	-	-	-	-	-	-	-	-	-	-	-	-	-	-
Gm10931	1	-	-	-	-	-	-	-	-	-	-	-	-	-	-	-	-	-	-	-	-	mmu-miR-3068-3p
Gm12526	1	-	-	-	-	-	-	-	-	-	-	-	-	-	-	-	-	-	-	-	-	mmu-miR-3068-3p
Gm12824	3	mmu-miR-16-5p	-	-	mmu-miR-23b-3p	-	-	mmu-miR-29b-3p	-	-	-	-	-	-	-	-	-	-	-	-	-	-
Gm12888	2	-	-	-	mmu-miR-23b-3p	-	-	-	-	-	-	-	-	-	-	-	-	mmu-miR-199a-3p	-	-	-	-
Gm13051	1	-	-	-	mmu-miR-23b-3p	-	-	-	-	-	-	-	-	-	-	-	-	-	-	-	-	-
Gm13119	1	-	-	-	-	-	-	-	-	-	-	-	-	-	-	-	-	-	-	mmu-miR-425-5p	-	-
Gm13138	1	-	-	-	mmu-miR-23b-3p	-	-	-	-	-	-	-	-	-	-	-	-	-	-	-	-	-
Gm13154	1	-	-	-	mmu-miR-23b-3p	-	-	-	-	-	-	-	-	-	-	-	-	-	-	-	-	-
Gm13212	1	-	-	-	mmu-miR-23b-3p	-	-	-	-	-	-	-	-	-	-	-	-	-	-	-	-	-
Gm1322	2	-	-	mmu-miR-21-5p	-	-	mmu-miR-27b-3p	-	-	-	-	-	-	-	-	-	-	-	-	-	-	-
Gm13242	1	-	-	-	mmu-miR-23b-3p	-	-	-	-	-	-	-	-	-	-	-	-	-	-	-	-	-
Gm13247	2	-	-	-	mmu-miR-23b-3p	mmu-miR-26a-5p	-	-	-	-	-	-	-	-	-	-	-	-	-	-	-	-
Gm13251	1	-	-	-	-	-	-	mmu-miR-29b-3p	-	-	-	-	-	-	-	-	-	-	-	-	-	-
Gm13288	1	-	-	-	-	-	-	-	-	-	-	-	mmu-miR-101a-3p	-	-	-	-	-	-	-	-	-
Gm1337	2	-	-	-	-	-	-	-	-	-	mmu-miR-30d-5p	mmu-miR-30e-5p	-	-	-	-	-	-	-	-	-	-
Gm14105	1	-	-	mmu-miR-21-5p	-	-	-	-	-	-	-	-	-	-	-	-	-	-	-	-	-	-
Gm14303	1	-	-	-	mmu-miR-23b-3p	-	-	-	-	-	-	-	-	-	-	-	-	-	-	-	-	-
Gm14340	1	-	-	-	-	-	-	-	-	-	-	-	-	-	-	mmu-miR-148b-3p	-	-	-	-	-	-
Gm14680	2	-	-	-	mmu-miR-23b-3p	-	-	mmu-miR-29b-3p	-	-	-	-	-	-	-	-	-	-	-	-	-	-
Gm15080	2	-	-	-	-	-	-	-	-	-	-	-	mmu-miR-101a-3p	-	-	mmu-miR-148b-3p	-	-	-	-	-	-
Gm15085	2	-	-	-	-	-	-	-	-	-	-	-	mmu-miR-101a-3p	-	-	mmu-miR-148b-3p	-	-	-	-	-	-
Gm15091	2	-	-	-	-	-	-	-	-	-	-	-	mmu-miR-101a-3p	-	-	mmu-miR-148b-3p	-	-	-	-	-	-
Gm15093	2	-	-	-	-	-	-	-	-	-	-	-	mmu-miR-101a-3p	-	-	mmu-miR-148b-3p	-	-	-	-	-	-
Gm15097	2	-	-	-	-	-	-	-	-	-	-	-	mmu-miR-101a-3p	-	-	mmu-miR-148b-3p	-	-	-	-	-	-
Gm15107	2	-	-	-	-	-	mmu-miR-27b-3p	-	-	-	-	-	-	-	-	mmu-miR-148b-3p	-	-	-	-	-	-
Gm15114	2	-	-	-	-	-	-	-	-	-	-	-	mmu-miR-101a-3p	-	-	mmu-miR-148b-3p	-	-	-	-	-	-
Gm15127	2	-	-	-	-	-	-	-	-	-	-	-	mmu-miR-101a-3p	-	-	mmu-miR-148b-3p	-	-	-	-	-	-
Gm15128	1	-	-	-	-	-	-	-	-	-	-	-	-	-	-	mmu-miR-148b-3p	-	-	-	-	-	-
Gm15319	1	-	-	-	mmu-miR-23b-3p	-	-	-	-	-	-	-	-	-	-	-	-	-	-	-	-	-
Gm16432	1	-	-	-	-	mmu-miR-26a-5p	-	-	-	-	-	-	-	-	-	-	-	-	-	-	-	-
Gm16532	1	-	-	-	-	-	-	mmu-miR-29b-3p	-	-	-	-	-	-	-	-	-	-	-	-	-	-
Gm19281	1	-	-	-	-	-	-	-	-	-	-	-	-	-	-	-	-	-	-	-	-	mmu-miR-3068-3p
Gm19343	4	-	-	-	-	-	-	-	mmu-miR-30b-5p	mmu-miR-30c-5p	mmu-miR-30d-5p	mmu-miR-30e-5p	-	-	-	-	-	-	-	-	-	-
Gm19344	1	-	-	-	-	-	-	-	-	-	-	-	-	-	mmu-miR-125a-5p	-	-	-	-	-	-	-
Gm19351	2	-	-	-	mmu-miR-23b-3p	-	-	-	-	-	-	-	-	-	-	-	-	-	-	-	mmu-miR-582-3p	-
Gm19374	1	-	-	-	-	-	-	-	-	-	-	-	-	-	mmu-miR-125a-5p	-	-	-	-	-	-	-
Gm19445	1	mmu-miR-16-5p	-	-	-	-	-	-	-	-	-	-	-	-	-	-	-	-	-	-	-	-
Gm19455	1	-	-	-	-	-	-	-	-	-	-	-	-	mmu-miR-103-1-5p	-	-	-	-	-	-	-	-
Gm19485	5	-	-	-	mmu-miR-23b-3p	-	-	-	mmu-miR-30b-5p	mmu-miR-30c-5p	mmu-miR-30d-5p	mmu-miR-30e-5p	-	-	-	-	-	-	-	-	-	-
Gm19537	1	-	-	-	-	-	-	-	-	-	-	-	mmu-miR-101a-3p	-	-	-	-	-	-	-	-	-
Gm19578	1	-	-	-	-	-	-	-	-	-	-	-	mmu-miR-101a-3p	-	-	-	-	-	-	-	-	-
Gm19665	5	-	-	-	-	-	-	-	mmu-miR-30b-5p	mmu-miR-30c-5p	mmu-miR-30d-5p	mmu-miR-30e-5p	-	-	-	mmu-miR-148b-3p	-	-	-	-	-	-
Gm19669	7	mmu-miR-16-5p	-	mmu-miR-21-5p	-	-	-	-	mmu-miR-30b-5p	mmu-miR-30c-5p	mmu-miR-30d-5p	mmu-miR-30e-5p	-	-	-	-	-	-	-	mmu-miR-425-5p	-	-
Gm19825	5	-	-	mmu-miR-21-5p	-	-	-	-	mmu-miR-30b-5p	mmu-miR-30c-5p	mmu-miR-30d-5p	mmu-miR-30e-5p	-	-	-	-	-	-	-	-	-	-
Gm19854	1	-	-	-	-	-	-	-	-	-	-	-	-	-	-	-	-	-	-	-	-	mmu-miR-3068-3p
Gm1993	1	-	-	-	-	-	-	-	-	-	-	-	-	-	-	-	-	-	-	-	-	mmu-miR-3068-3p
Gm2016	4	-	-	-	-	-	-	-	mmu-miR-30b-5p	mmu-miR-30c-5p	mmu-miR-30d-5p	mmu-miR-30e-5p	-	-	-	-	-	-	-	-	-	-
Gm20169	1	-	-	-	mmu-miR-23b-3p	-	-	-	-	-	-	-	-	-	-	-	-	-	-	-	-	-
Gm2022	4	-	-	-	-	-	-	-	mmu-miR-30b-5p	mmu-miR-30c-5p	mmu-miR-30d-5p	mmu-miR-30e-5p	-	-	-	-	-	-	-	-	-	-
Gm20235	1	-	-	-	-	-	-	-	-	-	-	-	-	-	-	-	-	-	-	-	-	mmu-miR-3068-3p
Gm20236	1	-	-	mmu-miR-21-5p	-	-	-	-	-	-	-	-	-	-	-	-	-	-	-	-	-	-
Gm20262	1	-	-	-	-	-	-	-	-	-	-	-	-	-	-	-	-	-	-	-	mmu-miR-582-3p	-
Gm20276	1	-	-	-	-	-	-	-	-	-	-	-	-	-	-	-	-	-	-	-	-	mmu-miR-3068-3p
Gm2030	1	-	-	-	-	-	-	-	-	-	-	-	-	-	-	-	-	-	-	-	-	mmu-miR-3068-3p
Gm20326	1	-	-	-	-	-	-	mmu-miR-29b-3p	-	-	-	-	-	-	-	-	-	-	-	-	-	-
Gm20382	1	-	mmu-miR-133a-3p	-	-	-	-	-	-	-	-	-	-	-	-	-	-	-	-	-	-	-
Gm20408	2	mmu-miR-16-5p	-	-	-	mmu-miR-26a-5p	-	-	-	-	-	-	-	-	-	-	-	-	-	-	-	-
Gm20555	1	-	-	-	-	-	-	-	-	-	-	-	-	-	-	-	-	-	-	mmu-miR-425-5p	-	-
Gm20579	2	-	-	-	-	-	-	mmu-miR-29b-3p	-	-	-	-	-	-	-	-	-	-	-	-	-	mmu-miR-3068-3p
Gm2104	1	mmu-miR-16-5p	-	-	-	-	-	-	-	-	-	-	-	-	-	-	-	-	-	-	-	-
Gm2135	1	mmu-miR-16-5p	-	-	-	-	-	-	-	-	-	-	-	-	-	-	-	-	-	-	-	-
Gm22	1	-	-	-	-	-	-	-	-	-	-	-	mmu-miR-101a-3p	-	-	-	-	-	-	-	-	-
Gm2381	1	-	-	-	mmu-miR-23b-3p	-	-	-	-	-	-	-	-	-	-	-	-	-	-	-	-	-
Gm3259	1	-	-	-	-	-	mmu-miR-27b-3p	-	-	-	-	-	-	-	-	-	-	-	-	-	-	-
Gm3573	1	-	mmu-miR-133a-3p	-	-	-	-	-	-	-	-	-	-	-	-	-	-	-	-	-	-	-
Gm3604	1	-	-	-	mmu-miR-23b-3p	-	-	-	-	-	-	-	-	-	-	-	-	-	-	-	-	-
Gm3852	1	-	-	-	mmu-miR-23b-3p	-	-	-	-	-	-	-	-	-	-	-	-	-	-	-	-	-
Gm3902	1	-	-	-	-	-	-	-	-	-	-	-	-	mmu-miR-103-1-5p	-	-	-	-	-	-	-	-
Gm3985	1	-	-	mmu-miR-21-5p	-	-	-	-	-	-	-	-	-	-	-	-	-	-	-	-	-	-
Gm4297	1	-	-	-	-	-	-	-	-	-	-	-	-	-	-	-	-	-	-	-	-	mmu-miR-3068-3p
Gm4345	1	-	-	-	-	-	-	-	-	-	-	-	-	-	-	-	-	-	-	-	-	mmu-miR-3068-3p
Gm4583	1	-	-	-	-	-	-	-	-	-	-	-	-	mmu-miR-103-1-5p	-	-	-	-	-	-	-	-
Gm4636	2	-	-	-	mmu-miR-23b-3p	-	mmu-miR-27b-3p	-	-	-	-	-	-	-	-	-	-	-	-	-	-	-
Gm4841	5	-	-	-	-	-	-	-	mmu-miR-30b-5p	mmu-miR-30c-5p	mmu-miR-30d-5p	mmu-miR-30e-5p	-	mmu-miR-103-1-5p	-	-	-	-	-	-	-	-
Gm5141	2	-	-	-	mmu-miR-23b-3p	-	mmu-miR-27b-3p	-	-	-	-	-	-	-	-	-	-	-	-	-	-	-
Gm5168	1	-	-	-	-	-	-	-	-	-	-	-	-	-	-	-	-	-	-	-	-	mmu-miR-3068-3p
Gm5169	1	-	-	-	-	-	-	-	-	-	-	-	-	-	-	-	-	-	-	-	-	mmu-miR-3068-3p
Gm5465	2	-	-	mmu-miR-21-5p	mmu-miR-23b-3p	-	-	-	-	-	-	-	-	-	-	-	-	-	-	-	-	-
Gm5531	1	-	-	-	-	-	-	-	-	-	-	-	-	-	-	-	-	-	-	-	-	mmu-miR-3068-3p
Gm5567	1	mmu-miR-16-5p	-	-	-	-	-	-	-	-	-	-	-	-	-	-	-	-	-	-	-	-
Gm5592	1	-	-	-	-	-	mmu-miR-27b-3p	-	-	-	-	-	-	-	-	-	-	-	-	-	-	-
Gm5595	1	-	-	-	mmu-miR-23b-3p	-	-	-	-	-	-	-	-	-	-	-	-	-	-	-	-	-
Gm5662	4	-	-	-	-	-	-	-	mmu-miR-30b-5p	mmu-miR-30c-5p	mmu-miR-30d-5p	mmu-miR-30e-5p	-	-	-	-	-	-	-	-	-	-
Gm5934	1	-	-	-	-	-	-	-	-	-	-	-	-	-	-	-	-	-	-	-	-	mmu-miR-3068-3p
Gm5935	1	-	-	-	-	-	-	-	-	-	-	-	-	-	-	-	-	-	-	-	-	mmu-miR-3068-3p
Gm5938	1	-	-	-	-	-	-	-	-	-	-	-	-	-	-	-	-	-	-	-	-	mmu-miR-3068-3p
Gm6086	1	-	-	-	-	-	-	-	-	-	-	-	-	-	mmu-miR-125a-5p	-	-	-	-	-	-	-
Gm6557	1	-	-	-	-	-	-	mmu-miR-29b-3p	-	-	-	-	-	-	-	-	-	-	-	-	-	-
Gm6565	4	-	-	-	-	-	-	-	mmu-miR-30b-5p	mmu-miR-30c-5p	mmu-miR-30d-5p	mmu-miR-30e-5p	-	-	-	-	-	-	-	-	-	-
Gm6588	1	-	-	-	-	-	-	-	-	-	-	-	-	mmu-miR-103-1-5p	-	-	-	-	-	-	-	-
Gm6747	1	-	-	-	-	-	-	mmu-miR-29b-3p	-	-	-	-	-	-	-	-	-	-	-	-	-	-
Gm6958	1	-	-	-	-	-	mmu-miR-27b-3p	-	-	-	-	-	-	-	-	-	-	-	-	-	-	-
Gm7092	1	-	-	-	-	-	-	-	-	-	-	-	-	-	-	-	-	-	-	-	mmu-miR-582-3p	-
Gm7257	1	-	-	-	-	-	-	-	-	-	-	-	mmu-miR-101a-3p	-	-	-	-	-	-	-	-	-
Gm829	1	-	mmu-miR-133a-3p	-	-	-	-	-	-	-	-	-	-	-	-	-	-	-	-	-	-	-
Gm9	1	-	-	-	-	-	-	mmu-miR-29b-3p	-	-	-	-	-	-	-	-	-	-	-	-	-	-
Gm949	1	-	-	-	-	-	-	-	-	-	-	-	mmu-miR-101a-3p	-	-	-	-	-	-	-	-	-
Gm9746	1	-	-	-	-	-	-	mmu-miR-29b-3p	-	-	-	-	-	-	-	-	-	-	-	-	-	-
Gm9799	2	-	-	-	-	-	mmu-miR-27b-3p	-	-	-	-	-	-	-	mmu-miR-125a-5p	-	-	-	-	-	-	-
Gm98	1	-	mmu-miR-133a-3p	-	-	-	-	-	-	-	-	-	-	-	-	-	-	-	-	-	-	-
Gm9875	1	-	-	mmu-miR-21-5p	-	-	-	-	-	-	-	-	-	-	-	-	-	-	-	-	-	-
Gm9880	1	-	-	-	-	-	-	-	-	-	-	-	-	-	-	-	-	-	-	-	-	mmu-miR-3068-3p
Gm9916	1	-	-	-	-	-	-	-	-	-	-	-	-	mmu-miR-103-1-5p	-	-	-	-	-	-	-	-
Gm9924	1	-	-	-	-	-	-	mmu-miR-29b-3p	-	-	-	-	-	-	-	-	-	-	-	-	-	-
Gm9931	1	-	-	-	-	-	-	-	-	-	-	-	-	mmu-miR-103-1-5p	-	-	-	-	-	-	-	-
Gm9948	1	-	-	-	-	-	-	-	-	-	-	-	-	-	-	-	-	-	-	mmu-miR-425-5p	-	-
Gm9966	1	-	-	-	-	-	-	-	-	-	-	-	-	-	-	-	-	mmu-miR-199a-3p	-	-	-	-
Gm9979	1	-	-	-	-	-	mmu-miR-27b-3p	-	-	-	-	-	-	-	-	-	-	-	-	-	-	-
Gmds	1	-	-	-	-	mmu-miR-26a-5p	-	-	-	-	-	-	-	-	-	-	-	-	-	-	-	-
Gmeb2	3	-	-	-	-	-	-	-	mmu-miR-30b-5p	-	mmu-miR-30d-5p	mmu-miR-30e-5p	-	-	-	-	-	-	-	-	-	-
Gmfb	1	-	-	-	-	-	-	-	-	-	-	-	-	-	-	mmu-miR-148b-3p	-	-	-	-	-	-
Gmps	6	-	-	-	mmu-miR-23b-3p	-	mmu-miR-27b-3p	-	mmu-miR-30b-5p	mmu-miR-30c-5p	mmu-miR-30d-5p	mmu-miR-30e-5p	-	-	-	-	-	-	-	-	-	-
Gna12	1	mmu-miR-16-5p	-	-	-	-	-	-	-	-	-	-	-	-	-	-	-	-	-	-	-	-
Gna13	1	-	-	-	-	mmu-miR-26a-5p	-	-	-	-	-	-	-	-	-	-	-	-	-	-	-	-
GNA13	1	-	-	-	-	-	-	-	-	-	-	-	-	-	-	-	-	-	hsa-miR-378a-3p	-	-	-
Gna14	1	-	-	-	-	-	-	-	-	-	-	-	-	-	-	-	-	-	-	-	mmu-miR-582-3p	-
Gnai1	4	-	-	-	-	-	-	-	mmu-miR-30b-5p	mmu-miR-30c-5p	mmu-miR-30d-5p	mmu-miR-30e-5p	-	-	-	-	-	-	-	-	-	-
Gnai2	4	-	-	-	-	-	-	-	mmu-miR-30b-5p	mmu-miR-30c-5p	mmu-miR-30d-5p	mmu-miR-30e-5p	-	-	-	-	-	-	-	-	-	-
Gnao1	3	-	-	-	-	-	-	-	mmu-miR-30b-5p	mmu-miR-30c-5p	mmu-miR-30d-5p	-	-	-	-	-	-	-	-	-	-	-
Gnb1	1	-	-	-	-	-	-	-	-	-	-	-	mmu-miR-101a-3p	-	-	-	-	-	-	-	-	-
Gng12	2	-	-	-	mmu-miR-23b-3p	-	-	mmu-miR-29b-3p	-	-	-	-	-	-	-	-	-	-	-	-	-	-
Gngt1	1	-	-	-	-	-	-	-	-	-	-	-	mmu-miR-101a-3p	-	-	-	-	-	-	-	-	-
Gnpat	1	-	-	-	-	-	-	-	-	-	-	-	-	-	-	mmu-miR-148b-3p	-	-	-	-	-	-
Gnpda1	2	-	-	-	mmu-miR-23b-3p	-	-	-	-	-	-	-	mmu-miR-101a-3p	-	-	-	-	-	-	-	-	-
Gnpnat1	2	-	-	-	mmu-miR-23b-3p	-	mmu-miR-27b-3p	-	-	-	-	-	-	-	-	-	-	-	-	-	-	-
Golga4	1	-	-	-	-	-	-	-	-	-	-	-	-	-	-	-	-	mmu-miR-199a-3p	-	-	-	-
Golgb1	1	-	-	-	-	-	-	-	-	-	-	-	-	-	-	-	-	mmu-miR-199a-3p	-	-	-	-
GOLPH3L	1	-	-	-	-	-	-	-	-	-	-	-	-	-	-	-	-	-	hsa-miR-378a-3p	-	-	-
Gon4l	1	-	-	-	-	-	mmu-miR-27b-3p	-	-	-	-	-	-	-	-	-	-	-	-	-	-	-
Gosr2	1	-	mmu-miR-133a-3p	-	-	-	-	-	-	-	-	-	-	-	-	-	-	-	-	-	-	-
Gpatch8	2	mmu-miR-16-5p	-	-	-	-	-	-	-	-	-	-	-	-	-	mmu-miR-148b-3p	-	-	-	-	-	-
Gpbp1	1	-	-	-	mmu-miR-23b-3p	-	-	-	-	-	-	-	-	-	-	-	-	-	-	-	-	-
Gpbp1l1	1	-	-	-	-	-	-	-	-	-	-	-	-	-	-	-	-	mmu-miR-199a-3p	-	-	-	-
Gpc1	1	-	-	-	-	-	-	-	-	-	-	-	-	-	mmu-miR-125a-5p	-	-	-	-	-	-	-
Gpc5	1	-	-	-	-	-	mmu-miR-27b-3p	-	-	-	-	-	-	-	-	-	-	-	-	-	-	-
Gpd1	1	-	-	-	-	-	-	-	-	-	-	-	-	-	-	mmu-miR-148b-3p	-	-	-	-	-	-
Gpd1l	1	-	-	-	-	-	-	-	-	-	-	-	mmu-miR-101a-3p	-	-	-	-	-	-	-	-	-
Gpi1	5	-	-	-	-	-	-	-	mmu-miR-30b-5p	mmu-miR-30c-5p	mmu-miR-30d-5p	mmu-miR-30e-5p	-	-	-	-	-	-	-	mmu-miR-425-5p	-	-
Gpkow	1	-	-	-	-	-	-	-	-	-	-	-	-	-	-	mmu-miR-148b-3p	-	-	-	-	-	-
Gpld1	1	-	-	-	-	-	mmu-miR-27b-3p	-	-	-	-	-	-	-	-	-	-	-	-	-	-	-
Gpm6a	2	-	mmu-miR-133a-3p	-	-	-	-	-	-	-	-	-	-	-	-	mmu-miR-148b-3p	-	-	-	-	-	-
GPM6B	1	-	-	-	-	-	-	-	-	-	-	-	-	-	-	-	-	-	hsa-miR-378a-3p	-	-	-
GPN1	1	-	-	-	-	-	-	-	-	-	-	-	-	-	-	-	-	-	hsa-miR-378a-3p	-	-	-
Gpnmb	1	-	-	-	-	-	-	-	-	-	-	-	-	mmu-miR-103-1-5p	-	-	-	-	-	-	-	-
Gpr116	2	-	-	-	-	-	-	-	-	-	-	-	mmu-miR-101a-3p	-	-	-	-	-	-	-	-	mmu-miR-3068-3p
Gpr12	1	-	-	-	-	-	-	-	-	-	-	-	-	-	-	mmu-miR-148b-3p	-	-	-	-	-	-
Gpr126	4	-	-	-	-	-	-	-	mmu-miR-30b-5p	mmu-miR-30c-5p	mmu-miR-30d-5p	mmu-miR-30e-5p	-	-	-	-	-	-	-	-	-	-
Gpr146	1	-	-	-	-	mmu-miR-26a-5p	-	-	-	-	-	-	-	-	-	-	-	-	-	-	-	-
Gpr155	1	-	-	mmu-miR-21-5p	-	-	-	-	-	-	-	-	-	-	-	-	-	-	-	-	-	-
Gpr156	1	-	-	-	-	-	-	mmu-miR-29b-3p	-	-	-	-	-	-	-	-	-	-	-	-	-	-
GPR156	1	-	-	-	-	-	-	-	-	-	-	-	-	-	-	-	-	-	hsa-miR-378a-3p	-	-	-
Gpr160	1	-	-	-	-	-	-	-	-	-	-	-	-	-	-	-	-	mmu-miR-199a-3p	-	-	-	-
Gpr171	2	-	-	-	-	-	-	-	-	-	-	-	-	-	-	-	-	mmu-miR-199a-3p	-	-	-	mmu-miR-3068-3p
Gpr174	1	-	-	-	-	-	mmu-miR-27b-3p	-	-	-	-	-	-	-	-	-	-	-	-	-	-	-
Gpr179	1	-	-	-	-	-	mmu-miR-27b-3p	-	-	-	-	-	-	-	-	-	-	-	-	-	-	-
Gpr180	5	-	-	-	mmu-miR-23b-3p	-	-	-	mmu-miR-30b-5p	mmu-miR-30c-5p	mmu-miR-30d-5p	mmu-miR-30e-5p	-	-	-	-	-	-	-	-	-	-
GPR180	1	-	-	-	-	-	-	-	-	-	-	-	-	-	-	-	-	-	hsa-miR-378a-3p	-	-	-
Gpr183	1	-	-	-	-	-	-	-	-	-	-	-	-	-	-	mmu-miR-148b-3p	-	-	-	-	-	-
Gpr21	1	-	-	-	mmu-miR-23b-3p	-	-	-	-	-	-	-	-	-	-	-	-	-	-	-	-	-
Gpr22	1	-	-	-	mmu-miR-23b-3p	-	-	-	-	-	-	-	-	-	-	-	-	-	-	-	-	-
Gpr30	2	-	-	-	-	-	-	-	-	-	mmu-miR-30d-5p	mmu-miR-30e-5p	-	-	-	-	-	-	-	-	-	-
Gpr37	1	-	-	-	-	-	-	mmu-miR-29b-3p	-	-	-	-	-	-	-	-	-	-	-	-	-	-
Gpr63	1	mmu-miR-16-5p	-	-	-	-	-	-	-	-	-	-	-	-	-	-	-	-	-	-	-	-
Gpr64	6	-	-	mmu-miR-21-5p	mmu-miR-23b-3p	-	-	-	mmu-miR-30b-5p	mmu-miR-30c-5p	mmu-miR-30d-5p	mmu-miR-30e-5p	-	-	-	-	-	-	-	-	-	-
GPR68	1	-	-	-	-	-	-	-	-	-	-	-	-	-	-	-	-	-	hsa-miR-378a-3p	-	-	-
Gpr81	1	-	-	-	-	-	-	-	-	-	-	-	-	-	-	mmu-miR-148b-3p	-	-	-	-	-	-
Gpr82	2	-	-	-	-	-	-	mmu-miR-29b-3p	-	-	-	-	-	mmu-miR-103-1-5p	-	-	-	-	-	-	-	-
Gpr85	1	-	-	-	-	-	-	-	-	-	-	-	mmu-miR-101a-3p	-	-	-	-	-	-	-	-	-
Gpr88	1	-	mmu-miR-133a-3p	-	-	-	-	-	-	-	-	-	-	-	-	-	-	-	-	-	-	-
Gprin3	1	-	-	-	mmu-miR-23b-3p	-	-	-	-	-	-	-	-	-	-	-	-	-	-	-	-	-
Gpt2	4	-	-	-	-	-	-	-	mmu-miR-30b-5p	mmu-miR-30c-5p	mmu-miR-30d-5p	mmu-miR-30e-5p	-	-	-	-	-	-	-	-	-	-
GPT2	1	-	-	-	-	-	-	-	-	-	-	-	-	-	-	-	-	-	hsa-miR-378a-3p	-	-	-
Gramd3	1	-	-	mmu-miR-21-5p	-	-	-	-	-	-	-	-	-	-	-	-	-	-	-	-	-	-
Grb10	5	-	-	-	-	mmu-miR-26a-5p	-	-	mmu-miR-30b-5p	mmu-miR-30c-5p	mmu-miR-30d-5p	mmu-miR-30e-5p	-	-	-	-	-	-	-	-	-	-
Greb1	1	-	mmu-miR-133a-3p	-	-	-	-	-	-	-	-	-	-	-	-	-	-	-	-	-	-	-
Greb1l	2	-	-	-	-	mmu-miR-26a-5p	-	-	-	-	-	-	-	-	-	-	-	-	-	-	mmu-miR-582-3p	-
Grhl3	1	-	-	-	-	mmu-miR-26a-5p	-	-	-	-	-	-	-	-	-	-	-	-	-	-	-	-
Gria3	3	-	-	-	-	-	mmu-miR-27b-3p	-	-	-	-	-	-	mmu-miR-103-1-5p	-	-	-	-	-	mmu-miR-425-5p	-	-
Gria4	1	-	-	-	-	-	mmu-miR-27b-3p	-	-	-	-	-	-	-	-	-	-	-	-	-	-	-
Grik3	1	-	-	-	-	-	mmu-miR-27b-3p	-	-	-	-	-	-	-	-	-	-	-	-	-	-	-
Grk1	1	-	-	-	-	-	-	-	-	-	-	-	-	-	mmu-miR-125a-5p	-	-	-	-	-	-	-
Grk4	5	-	-	-	-	-	-	-	mmu-miR-30b-5p	mmu-miR-30c-5p	mmu-miR-30d-5p	mmu-miR-30e-5p	-	-	mmu-miR-125a-5p	-	-	-	-	-	-	-
Grlf1	1	mmu-miR-16-5p	-	-	-	-	-	-	-	-	-	-	-	-	-	-	-	-	-	-	-	-
Grm1	1	-	-	-	-	-	-	-	-	-	-	-	-	-	-	-	-	-	-	mmu-miR-425-5p	-	-
Grm5	6	-	mmu-miR-133a-3p	-	-	-	mmu-miR-27b-3p	-	mmu-miR-30b-5p	mmu-miR-30c-5p	mmu-miR-30d-5p	mmu-miR-30e-5p	-	-	-	-	-	-	-	-	-	-
Grm7	1	-	-	-	-	-	-	-	-	-	-	-	-	mmu-miR-103-1-5p	-	-	-	-	-	-	-	-
Grpel1	2	-	-	-	-	mmu-miR-26a-5p	-	-	-	-	-	-	-	mmu-miR-103-1-5p	-	-	-	-	-	-	-	-
Grpel2	4	-	-	-	-	-	-	-	mmu-miR-30b-5p	mmu-miR-30c-5p	mmu-miR-30d-5p	mmu-miR-30e-5p	-	-	-	-	-	-	-	-	-	-
Grsf1	3	-	-	mmu-miR-21-5p	mmu-miR-23b-3p	-	-	-	-	-	-	-	-	-	mmu-miR-125a-5p	-	-	-	-	-	-	-
Grtp1	2	-	-	-	mmu-miR-23b-3p	mmu-miR-26a-5p	-	-	-	-	-	-	-	-	-	-	-	-	-	-	-	-
Gse1	2	mmu-miR-16-5p	-	-	-	-	mmu-miR-27b-3p	-	-	-	-	-	-	-	-	-	-	-	-	-	-	-
Gsk3b	1	-	-	-	-	mmu-miR-26a-5p	-	-	-	-	-	-	-	-	-	-	-	-	-	-	-	-
Gspt1	2	-	-	-	-	-	mmu-miR-27b-3p	-	-	-	-	-	-	-	-	-	-	-	-	-	mmu-miR-582-3p	-
Gtf2a1	1	-	-	-	-	-	-	-	-	-	-	-	-	-	-	-	-	-	-	-	-	mmu-miR-3068-3p
Gtf2a2	4	-	-	-	-	-	-	-	mmu-miR-30b-5p	mmu-miR-30c-5p	mmu-miR-30d-5p	mmu-miR-30e-5p	-	-	-	-	-	-	-	-	-	-
Gtf2h1	2	-	-	-	-	-	-	-	mmu-miR-30b-5p	mmu-miR-30c-5p	-	-	-	-	-	-	-	-	-	-	-	-
Gtf2h3	1	-	-	-	-	-	-	-	-	-	-	-	-	-	mmu-miR-125a-5p	-	-	-	-	-	-	-
Gtf3c3	1	-	-	-	-	-	-	-	-	-	-	-	mmu-miR-101a-3p	-	-	-	-	-	-	-	-	-
Gtpbp2	1	-	-	-	-	-	-	-	-	-	-	-	-	-	mmu-miR-125a-5p	-	-	-	-	-	-	-
Gucy1a3	2	-	-	-	mmu-miR-23b-3p	-	-	-	-	-	-	-	-	-	-	-	-	-	-	mmu-miR-425-5p	-	-
Gucy2g	1	-	-	-	-	-	-	-	-	-	-	-	-	-	-	-	-	-	-	mmu-miR-425-5p	-	-
Gxylt1	2	-	-	-	mmu-miR-23b-3p	-	mmu-miR-27b-3p	-	-	-	-	-	-	-	-	-	-	-	-	-	-	-
Gyk	1	-	-	-	mmu-miR-23b-3p	-	-	-	-	-	-	-	-	-	-	-	-	-	-	-	-	-
Gzf1	5	-	-	-	-	-	-	-	mmu-miR-30b-5p	mmu-miR-30c-5p	mmu-miR-30d-5p	mmu-miR-30e-5p	mmu-miR-101a-3p	-	-	-	-	-	-	-	-	-
GZMB	1	-	-	-	-	-	-	-	-	-	-	-	-	-	-	-	-	-	hsa-miR-378a-3p	-	-	-
Gzmg	1	-	-	-	-	-	-	-	-	-	-	-	-	-	-	-	-	-	-	-	-	mmu-miR-3068-3p
Gzmn	1	-	-	-	-	-	-	-	-	-	-	-	-	-	-	-	-	-	-	-	-	mmu-miR-3068-3p
H28	1	-	-	-	-	-	-	-	-	-	-	-	mmu-miR-101a-3p	-	-	-	-	-	-	-	-	-
H2afv	2	-	-	-	-	-	-	-	-	-	-	-	mmu-miR-101a-3p	-	-	-	-	-	-	-	-	mmu-miR-3068-3p
H2afy	4	-	-	-	-	-	-	-	mmu-miR-30b-5p	mmu-miR-30c-5p	mmu-miR-30d-5p	mmu-miR-30e-5p	-	-	-	-	-	-	-	-	-	-
H2afz	1	-	-	-	-	-	-	-	-	-	-	-	-	mmu-miR-103-1-5p	-	-	-	-	-	-	-	-
H2-Eb1	4	-	-	-	-	-	-	-	mmu-miR-30b-5p	mmu-miR-30c-5p	mmu-miR-30d-5p	mmu-miR-30e-5p	-	-	-	-	-	-	-	-	-	-
H2-Eb2	1	-	-	-	-	-	-	-	-	-	-	-	-	mmu-miR-103-1-5p	-	-	-	-	-	-	-	-
H2-T24	1	mmu-miR-16-5p	-	-	-	-	-	-	-	-	-	-	-	-	-	-	-	-	-	-	-	-
H60a	1	-	-	-	-	-	-	-	-	-	-	-	-	-	-	-	-	-	-	mmu-miR-425-5p	-	-
H60c	1	-	-	-	-	mmu-miR-26a-5p	-	-	-	-	-	-	-	-	-	-	-	-	-	-	-	-
Hadhb	1	-	-	-	-	-	-	-	-	-	-	-	-	-	-	-	-	-	-	mmu-miR-425-5p	-	-
Hapln1	1	-	-	-	-	-	mmu-miR-27b-3p	-	-	-	-	-	-	-	-	-	-	-	-	-	-	-
Has1	1	-	-	-	-	-	-	-	-	-	-	-	mmu-miR-101a-3p	-	-	-	-	-	-	-	-	-
Has2	2	-	-	-	mmu-miR-23b-3p	-	-	-	-	-	-	-	mmu-miR-101a-3p	-	-	-	-	-	-	-	-	-
Has3	1	-	-	-	-	-	-	mmu-miR-29b-3p	-	-	-	-	-	-	-	-	-	-	-	-	-	-
Haus4	4	-	-	-	-	-	-	-	mmu-miR-30b-5p	mmu-miR-30c-5p	mmu-miR-30d-5p	mmu-miR-30e-5p	-	-	-	-	-	-	-	-	-	-
Hbegf	1	-	-	-	-	-	mmu-miR-27b-3p	-	-	-	-	-	-	-	-	-	-	-	-	-	-	-
Hbp1	1	-	-	-	-	-	-	mmu-miR-29b-3p	-	-	-	-	-	-	-	-	-	-	-	-	-	-
Hccs	3	-	-	-	mmu-miR-23b-3p	-	-	-	-	-	-	-	-	mmu-miR-103-1-5p	-	-	-	-	-	-	-	mmu-miR-3068-3p
Hcn1	3	-	mmu-miR-133a-3p	-	-	mmu-miR-26a-5p	-	mmu-miR-29b-3p	-	-	-	-	-	-	-	-	-	-	-	-	-	-
Hcrtr2	1	-	-	-	mmu-miR-23b-3p	-	-	-	-	-	-	-	-	-	-	-	-	-	-	-	-	-
Hdac4	1	-	-	-	-	-	-	mmu-miR-29b-3p	-	-	-	-	-	-	-	-	-	-	-	-	-	-
Hdac9	4	-	-	-	-	-	-	-	mmu-miR-30b-5p	mmu-miR-30c-5p	mmu-miR-30d-5p	mmu-miR-30e-5p	-	-	-	-	-	-	-	-	-	-
Hdc	1	-	-	-	mmu-miR-23b-3p	-	-	-	-	-	-	-	-	-	-	-	-	-	-	-	-	-
Hdgfrp3	2	-	-	-	-	-	mmu-miR-27b-3p	-	-	-	-	-	-	-	-	-	-	-	-	mmu-miR-425-5p	-	-
Hdhd2	2	mmu-miR-16-5p	-	-	-	-	-	-	-	-	-	-	-	-	-	mmu-miR-148b-3p	-	-	-	-	-	-
Hdlbp	1	-	-	-	-	-	-	-	-	-	-	-	-	-	-	-	-	-	-	mmu-miR-425-5p	-	-
Heatr6	4	-	-	-	-	-	-	-	mmu-miR-30b-5p	mmu-miR-30c-5p	mmu-miR-30d-5p	mmu-miR-30e-5p	-	-	-	-	-	-	-	-	-	-
Hecw1	4	-	-	-	-	-	-	-	mmu-miR-30b-5p	mmu-miR-30c-5p	mmu-miR-30d-5p	mmu-miR-30e-5p	-	-	-	-	-	-	-	-	-	-
Hepacam2	1	-	-	-	-	-	-	-	-	-	-	-	-	-	-	mmu-miR-148b-3p	-	-	-	-	-	-
Hephl1	4	-	-	-	-	-	-	-	mmu-miR-30b-5p	mmu-miR-30c-5p	mmu-miR-30d-5p	-	-	-	-	mmu-miR-148b-3p	-	-	-	-	-	-
Herc1	1	-	-	mmu-miR-21-5p	-	-	-	-	-	-	-	-	-	-	-	-	-	-	-	-	-	-
Herc2	5	-	-	-	-	-	-	-	mmu-miR-30b-5p	mmu-miR-30c-5p	mmu-miR-30d-5p	mmu-miR-30e-5p	-	-	-	-	-	-	-	mmu-miR-425-5p	-	-
Herc3	1	-	-	-	-	-	mmu-miR-27b-3p	-	-	-	-	-	-	-	-	-	-	-	-	-	-	-
Herc6	1	-	-	mmu-miR-21-5p	-	-	-	-	-	-	-	-	-	-	-	-	-	-	-	-	-	-
Hes2	3	-	-	-	-	-	-	-	mmu-miR-30b-5p	mmu-miR-30c-5p	-	mmu-miR-30e-5p	-	-	-	-	-	-	-	-	-	-
Hexim1	1	-	-	-	-	mmu-miR-26a-5p	-	-	-	-	-	-	-	-	-	-	-	-	-	-	-	-
Hgf	2	mmu-miR-16-5p	-	-	-	mmu-miR-26a-5p	-	-	-	-	-	-	-	-	-	-	-	-	-	-	-	-
Hhip	1	-	-	-	-	-	mmu-miR-27b-3p	-	-	-	-	-	-	-	-	-	-	-	-	-	-	-
Hif1a	1	-	-	-	-	-	-	-	-	-	-	-	mmu-miR-101a-3p	-	-	-	-	-	-	-	-	-
Hif1an	1	-	-	-	-	-	-	-	-	-	-	-	-	-	mmu-miR-125a-5p	-	-	-	-	-	-	-
Hif3a	1	-	-	-	-	-	-	mmu-miR-29b-3p	-	-	-	-	-	-	-	-	-	-	-	-	-	-
Higd1a	2	-	-	-	-	-	-	-	-	-	-	-	mmu-miR-101a-3p	-	-	-	-	-	-	mmu-miR-425-5p	-	-
Hilpda	1	-	-	-	mmu-miR-23b-3p	-	-	-	-	-	-	-	-	-	-	-	-	-	-	-	-	-
HIPK3	1	-	-	-	-	-	-	-	-	-	-	-	-	-	-	-	-	-	hsa-miR-378a-3p	-	-	-
Hist1h2be	1	-	-	-	-	-	-	-	-	-	-	-	-	-	-	mmu-miR-148b-3p	-	-	-	-	-	-
Hivep1	2	-	-	-	-	-	-	-	-	-	-	-	-	-	-	mmu-miR-148b-3p	-	-	-	-	mmu-miR-582-3p	-
Hltf	1	-	-	-	-	-	-	-	-	-	-	-	-	mmu-miR-103-1-5p	-	-	-	-	-	-	-	-
HLTF	1	-	-	-	-	-	-	-	-	-	-	-	-	-	-	-	-	-	hsa-miR-378a-3p	-	-	-
Hlx	4	-	-	-	-	-	-	-	mmu-miR-30b-5p	mmu-miR-30c-5p	mmu-miR-30d-5p	mmu-miR-30e-5p	-	-	-	-	-	-	-	-	-	-
Hmbox1	1	-	-	-	-	-	-	-	-	-	-	-	-	mmu-miR-103-1-5p	-	-	-	-	-	-	-	-
Hmga1	2	mmu-miR-16-5p	-	-	-	mmu-miR-26a-5p	-	-	-	-	-	-	-	-	-	-	-	-	-	-	-	-
Hmga1-rs1	2	mmu-miR-16-5p	-	-	-	mmu-miR-26a-5p	-	-	-	-	-	-	-	-	-	-	-	-	-	-	-	-
Hmga2	1	-	-	-	-	mmu-miR-26a-5p	-	-	-	-	-	-	-	-	-	-	-	-	-	-	-	-
Hmgb2	1	-	-	-	mmu-miR-23b-3p	-	-	-	-	-	-	-	-	-	-	-	-	-	-	-	-	-
Hmgcll1	5	-	-	-	mmu-miR-23b-3p	-	-	-	mmu-miR-30b-5p	mmu-miR-30c-5p	mmu-miR-30d-5p	mmu-miR-30e-5p	-	-	-	-	-	-	-	-	-	-
Hmgcr	1	-	-	-	-	-	-	mmu-miR-29b-3p	-	-	-	-	-	-	-	-	-	-	-	-	-	-
Hmgcs1	1	-	-	-	-	-	-	mmu-miR-29b-3p	-	-	-	-	-	-	-	-	-	-	-	-	-	-
Hmgn2	2	-	-	-	mmu-miR-23b-3p	-	-	-	-	-	-	-	-	-	-	-	-	-	-	-	-	mmu-miR-3068-3p
Hmgn2-ps1	2	-	-	-	mmu-miR-23b-3p	-	-	-	-	-	-	-	-	-	-	-	-	-	-	-	-	mmu-miR-3068-3p
Hmgn3	1	-	-	-	-	-	-	mmu-miR-29b-3p	-	-	-	-	-	-	-	-	-	-	-	-	-	-
Hmgn5	1	-	-	-	-	-	-	-	-	-	-	-	-	-	-	-	-	-	-	-	mmu-miR-582-3p	-
Hmgxb4	1	-	-	-	mmu-miR-23b-3p	-	-	-	-	-	-	-	-	-	-	-	-	-	-	-	-	-
Hnf4a	1	-	-	mmu-miR-21-5p	-	-	-	-	-	-	-	-	-	-	-	-	-	-	-	-	-	-
Hnmt	1	-	-	-	-	-	-	-	-	-	-	-	-	-	-	-	-	-	-	mmu-miR-425-5p	-	-
Hnrnpa0	1	-	-	-	-	-	-	-	-	-	-	-	mmu-miR-101a-3p	-	-	-	-	-	-	-	-	-
Hnrnpa1	1	-	-	-	-	-	-	-	-	-	-	-	-	-	-	-	-	-	-	-	mmu-miR-582-3p	-
Hnrnpa2b1	3	-	-	-	mmu-miR-23b-3p	-	-	-	-	-	-	-	-	mmu-miR-103-1-5p	-	-	-	-	-	-	mmu-miR-582-3p	-
Hnrnpa3	1	-	-	mmu-miR-21-5p	-	-	-	-	-	-	-	-	-	-	-	-	-	-	-	-	-	-
Hnrnpd	2	-	-	-	-	mmu-miR-26a-5p	-	-	-	-	-	-	-	-	-	-	-	-	-	mmu-miR-425-5p	-	-
Hnrnpf	2	-	-	-	-	-	mmu-miR-27b-3p	-	-	-	-	-	mmu-miR-101a-3p	-	-	-	-	-	-	-	-	-
Hnrnph3	1	-	-	mmu-miR-21-5p	-	-	-	-	-	-	-	-	-	-	-	-	-	-	-	-	-	-
Hnrnpu	1	-	-	-	mmu-miR-23b-3p	-	-	-	-	-	-	-	-	-	-	-	-	-	-	-	-	-
Hnrnpul2	4	-	-	-	-	-	-	-	mmu-miR-30b-5p	mmu-miR-30c-5p	mmu-miR-30d-5p	mmu-miR-30e-5p	-	-	-	-	-	-	-	-	-	-
Hnrpdl	1	-	-	-	-	-	-	-	-	-	-	-	-	mmu-miR-103-1-5p	-	-	-	-	-	-	-	-
Homer1	1	-	-	-	mmu-miR-23b-3p	-	-	-	-	-	-	-	-	-	-	-	-	-	-	-	-	-
Homez	1	-	-	-	-	-	-	-	-	-	-	-	-	-	-	-	-	mmu-miR-199a-3p	-	-	-	-
Hook3	3	-	-	-	mmu-miR-23b-3p	-	mmu-miR-27b-3p	-	-	-	-	-	mmu-miR-101a-3p	-	-	-	-	-	-	-	-	-
HOOK3	1	-	-	-	-	-	-	-	-	-	-	-	-	-	-	-	-	-	hsa-miR-378a-3p	-	-	-
Hoxa10	3	mmu-miR-16-5p	-	-	-	-	mmu-miR-27b-3p	-	-	-	-	-	-	-	-	-	-	-	-	-	-	mmu-miR-3068-3p
Hoxa11	2	-	-	-	mmu-miR-23b-3p	-	-	-	-	-	-	-	-	mmu-miR-103-1-5p	-	-	-	-	-	-	-	-
Hoxa3	1	-	-	-	mmu-miR-23b-3p	-	-	-	-	-	-	-	-	-	-	-	-	-	-	-	-	-
Hoxa5	2	-	-	-	-	mmu-miR-26a-5p	mmu-miR-27b-3p	-	-	-	-	-	-	-	-	-	-	-	-	-	-	-
Hoxb3	1	-	-	-	-	-	mmu-miR-27b-3p	-	-	-	-	-	-	-	-	-	-	-	-	-	-	-
Hoxb4	1	-	-	-	mmu-miR-23b-3p	-	-	-	-	-	-	-	-	-	-	-	-	-	-	-	-	-
Hoxb8	1	-	-	-	-	-	mmu-miR-27b-3p	-	-	-	-	-	-	-	-	-	-	-	-	-	-	-
HOXC13	1	-	-	-	-	-	-	-	-	-	-	-	-	-	-	-	-	-	hsa-miR-378a-3p	-	-	-
Hoxc4	1	-	-	-	-	mmu-miR-26a-5p	-	-	-	-	-	-	-	-	-	-	-	-	-	-	-	-
Hoxc8	1	-	-	-	-	-	-	-	-	-	-	-	-	-	-	mmu-miR-148b-3p	-	-	-	-	-	-
Hoxd10	1	-	-	-	mmu-miR-23b-3p	-	-	-	-	-	-	-	-	-	-	-	-	-	-	-	-	-
Hoxd13	1	-	mmu-miR-133a-3p	-	-	-	-	-	-	-	-	-	-	-	-	-	-	-	-	-	-	-
Hoxd3	1	-	-	-	-	mmu-miR-26a-5p	-	-	-	-	-	-	-	-	-	-	-	-	-	-	-	-
Hpcal4	1	mmu-miR-16-5p	-	-	-	-	-	-	-	-	-	-	-	-	-	-	-	-	-	-	-	-
Hpgd	1	-	-	-	-	mmu-miR-26a-5p	-	-	-	-	-	-	-	-	-	-	-	-	-	-	-	-
Hpgds	1	-	-	-	-	-	mmu-miR-27b-3p	-	-	-	-	-	-	-	-	-	-	-	-	-	-	-
Hrsp12	1	-	mmu-miR-133a-3p	-	-	-	-	-	-	-	-	-	-	-	-	-	-	-	-	-	-	-
Hs3st1	1	-	-	-	-	-	-	-	-	-	-	-	-	-	-	mmu-miR-148b-3p	-	-	-	-	-	-
Hs3st3a1	1	-	-	-	-	-	-	-	-	-	-	-	-	-	mmu-miR-125a-5p	-	-	-	-	-	-	-
Hs3st3b1	3	mmu-miR-16-5p	-	-	mmu-miR-23b-3p	-	-	-	-	-	-	-	-	-	-	-	-	-	-	-	-	mmu-miR-3068-3p
Hsbp1	1	-	-	-	-	mmu-miR-26a-5p	-	-	-	-	-	-	-	-	-	-	-	-	-	-	-	-
Hsbp1l1	1	-	-	-	-	-	-	-	-	-	-	-	-	-	-	-	-	-	-	-	-	mmu-miR-3068-3p
Hsd17b7	1	mmu-miR-16-5p	-	-	-	-	-	-	-	-	-	-	-	-	-	-	-	-	-	-	-	-
Hsp90b1	1	-	-	-	-	-	-	-	-	-	-	-	-	-	-	mmu-miR-148b-3p	-	-	-	-	-	-
HSPA12A	1	-	-	-	-	-	-	-	-	-	-	-	-	-	-	-	-	-	hsa-miR-378a-3p	-	-	-
Hspa14	1	-	-	mmu-miR-21-5p	-	-	-	-	-	-	-	-	-	-	-	-	-	-	-	-	-	-
Hspa4l	1	mmu-miR-16-5p	-	-	-	-	-	-	-	-	-	-	-	-	-	-	-	-	-	-	-	-
HSPA5	1	-	-	-	-	-	-	-	-	-	-	-	-	-	-	-	-	-	hsa-miR-378a-3p	-	-	-
Htatip2	1	-	-	-	-	-	-	-	-	-	-	-	-	-	-	-	-	-	-	-	mmu-miR-582-3p	-
Htr1a	1	-	-	-	-	mmu-miR-26a-5p	-	-	-	-	-	-	-	-	-	-	-	-	-	-	-	-
Htr4	6	mmu-miR-16-5p	-	-	-	-	-	-	mmu-miR-30b-5p	mmu-miR-30c-5p	mmu-miR-30d-5p	mmu-miR-30e-5p	-	-	-	-	-	-	-	mmu-miR-425-5p	-	-
Htra3	1	-	-	-	-	-	-	-	-	-	-	-	mmu-miR-101a-3p	-	-	-	-	-	-	-	-	-
Htt	1	-	-	-	-	-	-	-	-	-	-	-	-	mmu-miR-103-1-5p	-	-	-	-	-	-	-	-
Hus1	2	mmu-miR-16-5p	-	-	-	-	-	-	-	-	-	-	-	-	-	-	-	-	-	-	mmu-miR-582-3p	-
Hyal3	1	-	-	-	-	-	-	-	-	-	-	-	-	mmu-miR-103-1-5p	-	-	-	-	-	-	-	-
Hyal6	2	-	-	-	-	-	-	-	-	-	-	-	-	mmu-miR-103-1-5p	-	-	-	-	-	-	mmu-miR-582-3p	-
Iars	1	mmu-miR-16-5p	-	-	-	-	-	-	-	-	-	-	-	-	-	-	-	-	-	-	-	-
Ibtk	1	-	-	-	mmu-miR-23b-3p	-	-	-	-	-	-	-	-	-	-	-	-	-	-	-	-	-
Ick	6	-	-	-	-	mmu-miR-26a-5p	-	-	mmu-miR-30b-5p	mmu-miR-30c-5p	mmu-miR-30d-5p	mmu-miR-30e-5p	mmu-miR-101a-3p	-	-	-	-	-	-	-	-	-
Icos	1	-	-	-	-	-	-	-	-	-	-	-	-	-	-	mmu-miR-148b-3p	-	-	-	-	-	-
Id4	1	-	-	-	-	-	-	-	-	-	-	-	-	-	-	-	-	-	-	-	-	mmu-miR-3068-3p
Idh1	5	-	-	-	mmu-miR-23b-3p	-	-	-	mmu-miR-30b-5p	mmu-miR-30c-5p	mmu-miR-30d-5p	mmu-miR-30e-5p	-	-	-	-	-	-	-	-	-	-
Ids	1	-	-	-	mmu-miR-23b-3p	-	-	-	-	-	-	-	-	-	-	-	-	-	-	-	-	-
Iffo1	1	-	-	-	-	-	-	mmu-miR-29b-3p	-	-	-	-	-	-	-	-	-	-	-	-	-	-
Ifi203	1	-	-	-	mmu-miR-23b-3p	-	-	-	-	-	-	-	-	-	-	-	-	-	-	-	-	-
Ifi27l2b	1	-	-	-	-	-	-	-	-	-	-	-	-	-	-	mmu-miR-148b-3p	-	-	-	-	-	-
Ifi30	1	-	-	-	-	-	-	mmu-miR-29b-3p	-	-	-	-	-	-	-	-	-	-	-	-	-	-
Ifi44	1	-	mmu-miR-133a-3p	-	-	-	-	-	-	-	-	-	-	-	-	-	-	-	-	-	-	-
Ifih1	1	-	-	-	-	mmu-miR-26a-5p	-	-	-	-	-	-	-	-	-	-	-	-	-	-	-	-
Ifng	1	-	-	-	-	-	mmu-miR-27b-3p	-	-	-	-	-	-	-	-	-	-	-	-	-	-	-
Ifngr1	4	-	-	-	-	-	-	-	mmu-miR-30b-5p	mmu-miR-30c-5p	mmu-miR-30d-5p	mmu-miR-30e-5p	-	-	-	-	-	-	-	-	-	-
Ifngr2	1	-	-	-	mmu-miR-23b-3p	-	-	-	-	-	-	-	-	-	-	-	-	-	-	-	-	-
Ifnk	1	mmu-miR-16-5p	-	-	-	-	-	-	-	-	-	-	-	-	-	-	-	-	-	-	-	-
Ifrd1	1	-	-	mmu-miR-21-5p	-	-	-	-	-	-	-	-	-	-	-	-	-	-	-	-	-	-
Igf1	2	-	-	-	-	-	-	mmu-miR-29b-3p	-	-	-	-	-	-	-	-	-	-	-	mmu-miR-425-5p	-	-
Igf1r	1	-	-	-	-	-	-	-	-	-	-	-	-	-	-	-	-	-	-	-	-	mmu-miR-3068-3p
Igf2bp1	4	-	-	-	-	-	-	-	mmu-miR-30b-5p	mmu-miR-30c-5p	mmu-miR-30d-5p	mmu-miR-30e-5p	-	-	-	-	-	-	-	-	-	-
Igf2r	1	-	-	-	-	-	-	-	-	-	-	-	-	mmu-miR-103-1-5p	-	-	-	-	-	-	-	-
Igfbp4	1	-	-	-	mmu-miR-23b-3p	-	-	-	-	-	-	-	-	-	-	-	-	-	-	-	-	-
Igfbp5	1	-	-	-	-	-	-	-	-	-	-	-	-	mmu-miR-103-1-5p	-	-	-	-	-	-	-	-
Igsf10	1	-	-	-	-	-	-	-	-	-	-	-	-	-	-	mmu-miR-148b-3p	-	-	-	-	-	-
Igsf8	1	-	-	-	mmu-miR-23b-3p	-	-	-	-	-	-	-	-	-	-	-	-	-	-	-	-	-
Ikbip	1	-	-	-	-	-	-	-	-	-	-	-	-	-	mmu-miR-125a-5p	-	-	-	-	-	-	-
Ikbkb	1	-	-	-	-	-	-	-	-	-	-	-	-	-	-	mmu-miR-148b-3p	-	-	-	-	-	-
Ikzf1	1	-	-	-	-	-	mmu-miR-27b-3p	-	-	-	-	-	-	-	-	-	-	-	-	-	-	-
Ikzf2	1	-	-	-	-	-	-	-	-	-	-	-	-	mmu-miR-103-1-5p	-	-	-	-	-	-	-	-
Ikzf4	1	-	-	-	-	-	-	-	-	-	-	-	-	-	mmu-miR-125a-5p	-	-	-	-	-	-	-
Ikzf5	1	-	-	-	-	-	mmu-miR-27b-3p	-	-	-	-	-	-	-	-	-	-	-	-	-	-	-
Il10ra	1	mmu-miR-16-5p	-	-	-	-	-	-	-	-	-	-	-	-	-	-	-	-	-	-	-	-
Il11	1	-	-	-	mmu-miR-23b-3p	-	-	-	-	-	-	-	-	-	-	-	-	-	-	-	-	-
Il13ra1	1	-	-	-	-	-	-	-	-	-	-	-	-	-	-	-	-	mmu-miR-199a-3p	-	-	-	-
Il17ra	2	-	-	-	mmu-miR-23b-3p	-	-	-	-	-	-	-	-	mmu-miR-103-1-5p	-	-	-	-	-	-	-	-
Il18bp	1	-	-	-	-	-	-	-	-	-	-	-	-	-	-	mmu-miR-148b-3p	-	-	-	-	-	-
Il1a	6	-	-	-	-	-	-	-	mmu-miR-30b-5p	mmu-miR-30c-5p	mmu-miR-30d-5p	mmu-miR-30e-5p	-	-	-	-	-	-	-	mmu-miR-425-5p	-	mmu-miR-3068-3p
Il1f5	3	-	-	-	-	-	-	-	-	mmu-miR-30c-5p	mmu-miR-30d-5p	mmu-miR-30e-5p	-	-	-	-	-	-	-	-	-	-
Il1f6	1	-	-	-	-	-	-	-	-	-	-	-	-	mmu-miR-103-1-5p	-	-	-	-	-	-	-	-
Il1f8	1	-	-	-	-	mmu-miR-26a-5p	-	-	-	-	-	-	-	-	-	-	-	-	-	-	-	-
Il1f9	1	-	-	-	-	-	-	-	-	-	-	-	-	mmu-miR-103-1-5p	-	-	-	-	-	-	-	-
Il1rap	3	-	-	-	-	-	-	mmu-miR-29b-3p	-	-	-	-	mmu-miR-101a-3p	-	-	-	-	-	-	-	-	mmu-miR-3068-3p
Il1rn	1	-	-	-	-	-	-	-	-	-	-	-	-	-	mmu-miR-125a-5p	-	-	-	-	-	-	-
Il2	4	-	-	-	-	-	-	-	mmu-miR-30b-5p	mmu-miR-30c-5p	mmu-miR-30d-5p	mmu-miR-30e-5p	-	-	-	-	-	-	-	-	-	-
Il20rb	4	-	-	-	-	-	-	-	mmu-miR-30b-5p	mmu-miR-30c-5p	mmu-miR-30d-5p	mmu-miR-30e-5p	-	-	-	-	-	-	-	-	-	-
Il21	2	-	-	mmu-miR-21-5p	-	mmu-miR-26a-5p	-	-	-	-	-	-	-	-	-	-	-	-	-	-	-	-
Il21r	4	-	-	-	-	-	-	-	mmu-miR-30b-5p	mmu-miR-30c-5p	mmu-miR-30d-5p	mmu-miR-30e-5p	-	-	-	-	-	-	-	-	-	-
Il2ra	1	-	-	-	-	-	-	-	-	-	-	-	-	mmu-miR-103-1-5p	-	-	-	-	-	-	-	-
Il33	1	-	-	mmu-miR-21-5p	-	-	-	-	-	-	-	-	-	-	-	-	-	-	-	-	-	-
Il5	1	-	-	-	-	-	-	-	-	-	-	-	-	mmu-miR-103-1-5p	-	-	-	-	-	-	-	-
Il6ra	1	-	-	-	mmu-miR-23b-3p	-	-	-	-	-	-	-	-	-	-	-	-	-	-	-	-	-
Il7r	1	-	-	-	-	-	mmu-miR-27b-3p	-	-	-	-	-	-	-	-	-	-	-	-	-	-	-
Impa1	1	-	-	-	-	-	-	-	-	-	-	-	mmu-miR-101a-3p	-	-	-	-	-	-	-	-	-
Impact	4	-	-	-	-	-	-	-	mmu-miR-30b-5p	mmu-miR-30c-5p	mmu-miR-30d-5p	mmu-miR-30e-5p	-	-	-	-	-	-	-	-	-	-
Impad1	4	-	-	-	-	-	-	-	mmu-miR-30b-5p	mmu-miR-30c-5p	mmu-miR-30d-5p	mmu-miR-30e-5p	-	-	-	-	-	-	-	-	-	-
Impdh1	1	-	-	-	-	-	-	-	-	-	-	-	-	-	-	-	-	-	-	mmu-miR-425-5p	-	-
Ing1	1	-	-	-	-	-	-	-	-	-	-	-	-	-	-	-	-	-	-	-	mmu-miR-582-3p	-
Ing2	1	-	-	-	-	-	-	-	-	-	-	-	-	-	-	mmu-miR-148b-3p	-	-	-	-	-	-
Ing3	1	-	-	-	-	-	-	-	-	-	-	-	mmu-miR-101a-3p	-	-	-	-	-	-	-	-	-
Ing5	2	-	-	-	-	-	mmu-miR-27b-3p	-	-	-	-	-	-	mmu-miR-103-1-5p	-	-	-	-	-	-	-	-
Inhbb	2	-	-	-	-	mmu-miR-26a-5p	-	-	-	-	-	-	-	-	-	mmu-miR-148b-3p	-	-	-	-	-	-
Inhbe	1	-	-	-	-	-	-	-	-	-	-	-	-	-	mmu-miR-125a-5p	-	-	-	-	-	-	-
Ino80	1	-	-	-	-	-	-	-	-	-	-	-	-	-	-	mmu-miR-148b-3p	-	-	-	-	-	-
Ino80d	1	-	-	-	-	-	-	-	-	-	-	-	mmu-miR-101a-3p	-	-	-	-	-	-	-	-	-
Inpp5a	1	-	-	-	mmu-miR-23b-3p	-	-	-	-	-	-	-	-	-	-	-	-	-	-	-	-	-
Inpp5k	1	-	-	-	-	-	-	-	-	-	-	-	-	-	-	-	-	-	-	-	mmu-miR-582-3p	-
Insig1	1	-	-	-	-	-	-	mmu-miR-29b-3p	-	-	-	-	-	-	-	-	-	-	-	-	-	-
Insig2	2	-	-	-	-	-	-	-	-	-	mmu-miR-30d-5p	mmu-miR-30e-5p	-	-	-	-	-	-	-	-	-	-
Insm2	1	-	-	-	-	-	-	-	-	-	-	-	-	-	-	-	-	-	-	-	-	mmu-miR-3068-3p
Insr	1	mmu-miR-16-5p	-	-	-	-	-	-	-	-	-	-	-	-	-	-	-	-	-	-	-	-
Ints2	1	-	-	-	-	mmu-miR-26a-5p	-	-	-	-	-	-	-	-	-	-	-	-	-	-	-	-
Ints6	1	-	-	-	-	-	mmu-miR-27b-3p	-	-	-	-	-	-	-	-	-	-	-	-	-	-	-
Intu	1	-	-	-	mmu-miR-23b-3p	-	-	-	-	-	-	-	-	-	-	-	-	-	-	-	-	-
Ip6k3	4	-	-	-	-	-	-	-	mmu-miR-30b-5p	mmu-miR-30c-5p	mmu-miR-30d-5p	mmu-miR-30e-5p	-	-	-	-	-	-	-	-	-	-
Ipcef1	1	-	-	-	-	-	-	-	-	-	-	-	-	mmu-miR-103-1-5p	-	-	-	-	-	-	-	-
Ipmk	1	-	-	-	mmu-miR-23b-3p	-	-	-	-	-	-	-	-	-	-	-	-	-	-	-	-	-
Ipo5	1	-	-	-	-	-	mmu-miR-27b-3p	-	-	-	-	-	-	-	-	-	-	-	-	-	-	-
Ipo8	1	-	-	-	-	-	-	-	-	-	-	-	mmu-miR-101a-3p	-	-	-	-	-	-	-	-	-
IPO9	1	-	-	-	-	-	-	-	-	-	-	-	-	-	-	-	-	-	hsa-miR-378a-3p	-	-	-
Ippk	2	-	-	-	mmu-miR-23b-3p	-	-	-	-	-	-	-	-	-	-	-	-	mmu-miR-199a-3p	-	-	-	-
Iqcb1	1	-	-	-	mmu-miR-23b-3p	-	-	-	-	-	-	-	-	-	-	-	-	-	-	-	-	-
Iqcc	1	-	-	-	-	-	-	-	-	-	-	mmu-miR-30e-5p	-	-	-	-	-	-	-	-	-	-
Iqgap1	1	-	-	-	mmu-miR-23b-3p	-	-	-	-	-	-	-	-	-	-	-	-	-	-	-	-	-
IQSEC1	1	-	-	-	-	-	-	-	-	-	-	-	-	-	-	-	-	-	hsa-miR-378a-3p	-	-	-
Iqub	1	-	-	-	-	-	-	-	-	-	-	-	-	mmu-miR-103-1-5p	-	-	-	-	-	-	-	-
Irak1bp1	1	-	-	-	-	-	-	-	-	-	-	-	-	-	-	-	-	-	-	-	mmu-miR-582-3p	-
Irak2	2	mmu-miR-16-5p	-	-	-	-	-	-	-	-	-	-	-	-	-	-	-	-	-	-	-	mmu-miR-3068-3p
Ireb2	1	-	-	-	-	-	-	mmu-miR-29b-3p	-	-	-	-	-	-	-	-	-	-	-	-	-	-
Irf1	1	-	-	-	mmu-miR-23b-3p	-	-	-	-	-	-	-	-	-	-	-	-	-	-	-	-	-
Irf2	1	-	-	-	mmu-miR-23b-3p	-	-	-	-	-	-	-	-	-	-	-	-	-	-	-	-	-
Irf4	7	-	-	-	-	mmu-miR-26a-5p	mmu-miR-27b-3p	-	mmu-miR-30b-5p	mmu-miR-30c-5p	mmu-miR-30d-5p	mmu-miR-30e-5p	-	-	mmu-miR-125a-5p	-	-	-	-	-	-	-
Irf9	2	-	-	-	mmu-miR-23b-3p	-	mmu-miR-27b-3p	-	-	-	-	-	-	-	-	-	-	-	-	-	-	-
IRG1	1	-	-	-	-	-	-	-	-	-	-	-	-	-	-	-	-	-	hsa-miR-378a-3p	-	-	-
Irgm1	1	-	-	-	mmu-miR-23b-3p	-	-	-	-	-	-	-	-	-	-	-	-	-	-	-	-	-
Irgq	1	-	-	-	-	mmu-miR-26a-5p	-	-	-	-	-	-	-	-	-	-	-	-	-	-	-	-
Irs1	3	-	-	-	-	-	-	-	-	-	mmu-miR-30d-5p	mmu-miR-30e-5p	-	-	-	-	-	-	-	-	-	mmu-miR-3068-3p
Isg20l2	4	-	-	-	-	-	-	-	mmu-miR-30b-5p	-	mmu-miR-30d-5p	mmu-miR-30e-5p	-	-	-	-	-	-	-	-	mmu-miR-582-3p	-
Ism1	1	-	-	-	mmu-miR-23b-3p	-	-	-	-	-	-	-	-	-	-	-	-	-	-	-	-	-
Isoc1	1	-	-	-	-	-	-	-	-	-	-	-	-	mmu-miR-103-1-5p	-	-	-	-	-	-	-	-
Itfg1	3	-	-	-	-	-	-	-	mmu-miR-30b-5p	mmu-miR-30c-5p	mmu-miR-30d-5p	-	-	-	-	-	-	-	-	-	-	-
Itfg3	2	-	-	-	-	-	-	-	-	-	-	-	-	-	mmu-miR-125a-5p	mmu-miR-148b-3p	-	-	-	-	-	-
Itga11	1	-	-	-	-	-	-	-	-	-	-	-	-	-	-	mmu-miR-148b-3p	-	-	-	-	-	-
Itga3	1	-	-	-	-	-	-	-	-	-	-	-	-	-	-	-	-	mmu-miR-199a-3p	-	-	-	-
Itga5	1	-	-	-	-	-	-	-	-	-	-	-	-	-	-	mmu-miR-148b-3p	-	-	-	-	-	-
Itga8	1	-	-	-	-	-	-	-	-	-	-	-	-	-	mmu-miR-125a-5p	-	-	-	-	-	-	-
Itga9	2	-	-	-	-	-	-	-	-	-	-	-	-	-	mmu-miR-125a-5p	mmu-miR-148b-3p	-	-	-	-	-	-
Itgb3bp	3	-	mmu-miR-133a-3p	-	mmu-miR-23b-3p	-	-	-	-	-	-	-	-	-	-	-	-	-	-	-	mmu-miR-582-3p	-
Itm2a	1	-	-	-	-	-	-	-	-	-	-	-	-	-	-	-	-	-	-	mmu-miR-425-5p	-	-
Itm2b	1	-	-	-	-	-	-	-	-	-	-	-	-	mmu-miR-103-1-5p	-	-	-	-	-	-	-	-
Itpr1	1	mmu-miR-16-5p	-	-	-	-	-	-	-	-	-	-	-	-	-	-	-	-	-	-	-	-
ITPRIPL2	1	-	-	-	-	-	-	-	-	-	-	-	-	-	-	-	-	-	hsa-miR-378a-3p	-	-	-
Itsn1	5	-	-	-	mmu-miR-23b-3p	-	-	-	mmu-miR-30b-5p	mmu-miR-30c-5p	mmu-miR-30d-5p	mmu-miR-30e-5p	-	-	-	-	-	-	-	-	-	-
Itsn2	2	-	-	-	-	-	mmu-miR-27b-3p	-	-	-	-	-	-	-	-	mmu-miR-148b-3p	-	-	-	-	-	-
Ivns1abp	2	-	-	-	mmu-miR-23b-3p	-	-	-	-	-	-	-	-	-	-	-	-	-	-	-	-	mmu-miR-3068-3p
Jag1	1	-	-	-	-	mmu-miR-26a-5p	-	-	-	-	-	-	-	-	-	-	-	-	-	-	-	-
Jak1	2	-	-	-	-	-	-	-	mmu-miR-30b-5p	mmu-miR-30c-5p	-	-	-	-	-	-	-	-	-	-	-	-
Jakmip2	4	-	-	-	-	-	-	-	mmu-miR-30b-5p	mmu-miR-30c-5p	mmu-miR-30d-5p	mmu-miR-30e-5p	-	-	-	-	-	-	-	-	-	-
Jarid2	1	-	-	-	-	-	-	mmu-miR-29b-3p	-	-	-	-	-	-	-	-	-	-	-	-	-	-
Jazf1	2	-	mmu-miR-133a-3p	-	mmu-miR-23b-3p	-	-	-	-	-	-	-	-	-	-	-	-	-	-	-	-	-
Jhdm1d	2	-	-	-	mmu-miR-23b-3p	-	mmu-miR-27b-3p	-	-	-	-	-	-	-	-	-	-	-	-	-	-	-
Jmjd1c	1	-	-	-	-	-	mmu-miR-27b-3p	-	-	-	-	-	-	-	-	-	-	-	-	-	-	-
Jmy	1	-	-	-	-	-	-	-	-	-	-	-	-	-	-	mmu-miR-148b-3p	-	-	-	-	-	-
Josd1	4	-	-	-	-	-	-	-	mmu-miR-30b-5p	mmu-miR-30c-5p	mmu-miR-30d-5p	mmu-miR-30e-5p	-	-	-	-	-	-	-	-	-	-
Jph1	1	-	-	mmu-miR-21-5p	-	-	-	-	-	-	-	-	-	-	-	-	-	-	-	-	-	-
Jph3	1	-	-	-	-	-	-	-	-	-	-	-	-	-	-	mmu-miR-148b-3p	-	-	-	-	-	-
Jph4	4	-	-	-	-	-	-	-	mmu-miR-30b-5p	mmu-miR-30c-5p	mmu-miR-30d-5p	mmu-miR-30e-5p	-	-	-	-	-	-	-	-	-	-
Jub	1	-	-	-	-	-	-	-	-	-	-	-	-	-	-	mmu-miR-148b-3p	-	-	-	-	-	-
Kalrn	1	-	-	-	-	-	mmu-miR-27b-3p	-	-	-	-	-	-	-	-	-	-	-	-	-	-	-
Katnal1	6	-	mmu-miR-133a-3p	-	mmu-miR-23b-3p	-	-	-	mmu-miR-30b-5p	mmu-miR-30c-5p	mmu-miR-30d-5p	mmu-miR-30e-5p	-	-	-	-	-	-	-	-	-	-
Kbtbd13	1	-	-	-	-	-	-	-	-	-	-	-	-	-	mmu-miR-125a-5p	-	-	-	-	-	-	-
Kbtbd2	1	mmu-miR-16-5p	-	-	-	-	-	-	-	-	-	-	-	-	-	-	-	-	-	-	-	-
KBTBD7	1	-	-	-	-	-	-	-	-	-	-	-	-	-	-	-	-	-	hsa-miR-378a-3p	-	-	-
Kbtbd8	7	-	-	-	mmu-miR-23b-3p	-	mmu-miR-27b-3p	-	mmu-miR-30b-5p	mmu-miR-30c-5p	mmu-miR-30d-5p	mmu-miR-30e-5p	mmu-miR-101a-3p	-	-	-	-	-	-	-	-	-
Kcmf1	1	-	-	-	-	-	-	-	-	-	-	-	-	-	-	-	-	mmu-miR-199a-3p	-	-	-	-
Kcna1	2	-	-	-	-	-	-	-	-	-	-	-	mmu-miR-101a-3p	-	-	mmu-miR-148b-3p	-	-	-	-	-	-
Kcna4	4	-	-	-	-	-	-	-	mmu-miR-30b-5p	mmu-miR-30c-5p	mmu-miR-30d-5p	mmu-miR-30e-5p	-	-	-	-	-	-	-	-	-	-
Kcna5	1	-	-	-	-	-	-	mmu-miR-29b-3p	-	-	-	-	-	-	-	-	-	-	-	-	-	-
Kcna6	1	-	mmu-miR-133a-3p	-	-	-	-	-	-	-	-	-	-	-	-	-	-	-	-	-	-	-
Kcnab1	1	-	-	-	-	-	-	-	-	-	-	-	-	-	-	-	-	-	-	-	-	mmu-miR-3068-3p
Kcnb2	5	-	-	-	-	-	-	-	mmu-miR-30b-5p	mmu-miR-30c-5p	mmu-miR-30d-5p	mmu-miR-30e-5p	mmu-miR-101a-3p	-	-	-	-	-	-	-	-	-
Kcnd2	3	-	-	-	-	-	-	-	-	-	-	-	mmu-miR-101a-3p	-	-	-	-	mmu-miR-199a-3p	-	mmu-miR-425-5p	-	-
Kcnd3	1	-	-	-	mmu-miR-23b-3p	-	-	-	-	-	-	-	-	-	-	-	-	-	-	-	-	-
Kcne4	1	-	-	-	-	-	-	-	-	-	-	-	-	mmu-miR-103-1-5p	-	-	-	-	-	-	-	-
Kcnh8	1	-	-	-	-	-	-	-	-	-	-	-	-	mmu-miR-103-1-5p	-	-	-	-	-	-	-	-
KCNIP1	1	-	-	-	-	-	-	-	-	-	-	-	-	-	-	-	-	-	hsa-miR-378a-3p	-	-	-
KCNJ10	1	-	-	-	-	-	-	-	-	-	-	-	-	-	-	-	-	-	hsa-miR-378a-3p	-	-	-
Kcnj12	4	-	-	-	-	-	-	-	mmu-miR-30b-5p	mmu-miR-30c-5p	mmu-miR-30d-5p	mmu-miR-30e-5p	-	-	-	-	-	-	-	-	-	-
Kcnj16	1	-	-	mmu-miR-21-5p	-	-	-	-	-	-	-	-	-	-	-	-	-	-	-	-	-	-
Kcnj2	1	-	-	-	-	mmu-miR-26a-5p	-	-	-	-	-	-	-	-	-	-	-	-	-	-	-	-
Kcnj5	1	-	-	-	-	-	-	-	-	-	-	-	-	-	-	-	-	-	-	-	mmu-miR-582-3p	-
Kcnj6	1	-	-	-	mmu-miR-23b-3p	-	-	-	-	-	-	-	-	-	-	-	-	-	-	-	-	-
Kcnj8	1	-	-	-	-	-	-	-	-	-	-	-	-	-	-	mmu-miR-148b-3p	-	-	-	-	-	-
Kcnk1	1	-	-	-	-	mmu-miR-26a-5p	-	-	-	-	-	-	-	-	-	-	-	-	-	-	-	-
Kcnk2	1	-	-	-	-	-	mmu-miR-27b-3p	-	-	-	-	-	-	-	-	-	-	-	-	-	-	-
Kcnk3	1	-	-	-	mmu-miR-23b-3p	-	-	-	-	-	-	-	-	-	-	-	-	-	-	-	-	-
Kcnk5	1	-	-	-	mmu-miR-23b-3p	-	-	-	-	-	-	-	-	-	-	-	-	-	-	-	-	-
Kcnmb2	4	-	-	-	-	-	-	-	mmu-miR-30b-5p	mmu-miR-30c-5p	mmu-miR-30d-5p	mmu-miR-30e-5p	-	-	-	-	-	-	-	-	-	-
Kcnn4	1	mmu-miR-16-5p	-	-	-	-	-	-	-	-	-	-	-	-	-	-	-	-	-	-	-	-
Kcnq5	1	-	-	mmu-miR-21-5p	-	-	-	-	-	-	-	-	-	-	-	-	-	-	-	-	-	-
Kcns2	1	-	-	-	-	-	-	-	-	-	-	-	-	-	-	mmu-miR-148b-3p	-	-	-	-	-	-
Kcns3	1	-	-	-	-	-	-	-	-	-	-	-	-	-	mmu-miR-125a-5p	-	-	-	-	-	-	-
Kcnt1	1	-	-	-	-	-	-	-	-	-	-	-	-	-	mmu-miR-125a-5p	-	-	-	-	-	-	-
Kcnt2	1	-	-	-	mmu-miR-23b-3p	-	-	-	-	-	-	-	-	-	-	-	-	-	-	-	-	-
Kcnv1	1	mmu-miR-16-5p	-	-	-	-	-	-	-	-	-	-	-	-	-	-	-	-	-	-	-	-
Kctd12b	1	-	mmu-miR-133a-3p	-	-	-	-	-	-	-	-	-	-	-	-	-	-	-	-	-	-	-
Kctd14	2	-	mmu-miR-133a-3p	-	-	-	-	-	-	-	-	-	-	-	-	-	-	-	-	mmu-miR-425-5p	-	-
Kctd18	1	-	-	-	mmu-miR-23b-3p	-	-	-	-	-	-	-	-	-	-	-	-	-	-	-	-	-
Kctd2	1	-	-	-	-	-	-	-	-	-	-	-	-	-	-	-	-	-	-	mmu-miR-425-5p	-	-
Kctd20	1	-	mmu-miR-133a-3p	-	-	-	-	-	-	-	-	-	-	-	-	-	-	-	-	-	-	-
Kctd21	1	-	-	-	-	-	-	-	-	-	-	-	-	-	mmu-miR-125a-5p	-	-	-	-	-	-	-
Kctd4	3	-	-	-	mmu-miR-23b-3p	-	mmu-miR-27b-3p	-	-	-	-	-	mmu-miR-101a-3p	-	-	-	-	-	-	-	-	-
Kctd5	2	-	-	-	-	-	-	mmu-miR-29b-3p	-	-	-	-	-	-	-	-	-	-	-	-	-	mmu-miR-3068-3p
Kctd8	1	mmu-miR-16-5p	-	-	-	-	-	-	-	-	-	-	-	-	-	-	-	-	-	-	-	-
Kctd9	4	-	-	-	-	-	-	-	mmu-miR-30b-5p	mmu-miR-30c-5p	mmu-miR-30d-5p	mmu-miR-30e-5p	-	-	-	-	-	-	-	-	-	-
Kdelc1	1	-	-	-	-	-	-	mmu-miR-29b-3p	-	-	-	-	-	-	-	-	-	-	-	-	-	-
Kdm1b	1	-	-	-	mmu-miR-23b-3p	-	-	-	-	-	-	-	-	-	-	-	-	-	-	-	-	-
Kdm3a	6	-	-	-	-	-	mmu-miR-27b-3p	-	mmu-miR-30b-5p	mmu-miR-30c-5p	mmu-miR-30d-5p	mmu-miR-30e-5p	-	-	-	-	-	mmu-miR-199a-3p	-	-	-	-
Kdm4a	1	-	-	-	mmu-miR-23b-3p	-	-	-	-	-	-	-	-	-	-	-	-	-	-	-	-	-
Kdm4b	1	-	-	-	-	-	-	-	-	-	-	-	-	-	mmu-miR-125a-5p	-	-	-	-	-	-	-
Kdm5a	1	-	-	-	mmu-miR-23b-3p	-	-	-	-	-	-	-	-	-	-	-	-	-	-	-	-	-
Kdm6a	2	-	-	-	mmu-miR-23b-3p	-	-	-	-	-	-	-	-	-	-	-	-	mmu-miR-199a-3p	-	-	-	-
Kdr	1	-	-	-	-	-	-	-	-	-	-	-	-	-	mmu-miR-125a-5p	-	-	-	-	-	-	-
Kdsr	2	mmu-miR-16-5p	-	-	-	-	-	-	-	-	-	-	-	mmu-miR-103-1-5p	-	-	-	-	-	-	-	-
KDSR	1	-	-	-	-	-	-	-	-	-	-	-	-	-	-	-	-	-	hsa-miR-378a-3p	-	-	-
Khnyn	4	-	-	-	-	-	-	-	mmu-miR-30b-5p	mmu-miR-30c-5p	mmu-miR-30d-5p	mmu-miR-30e-5p	-	-	-	-	-	-	-	-	-	-
KIAA0141	1	-	-	-	-	-	-	-	-	-	-	-	-	-	-	-	-	-	hsa-miR-378a-3p	-	-	-
KIAA1467	1	-	-	-	-	-	-	-	-	-	-	-	-	-	-	-	-	-	hsa-miR-378a-3p	-	-	-
KIAA1522	1	-	-	-	-	-	-	-	-	-	-	-	-	-	-	-	-	-	hsa-miR-378a-3p	-	-	-
Kidins220	1	-	-	-	-	-	-	-	-	-	-	-	-	-	-	-	-	-	-	mmu-miR-425-5p	-	-
Kif14	1	-	mmu-miR-133a-3p	-	-	-	-	-	-	-	-	-	-	-	-	-	-	-	-	-	-	-
Kif1b	1	mmu-miR-16-5p	-	-	-	-	-	-	-	-	-	-	-	-	-	-	-	-	-	-	-	-
Kif21a	1	mmu-miR-16-5p	-	-	-	-	-	-	-	-	-	-	-	-	-	-	-	-	-	-	-	-
Kif23	1	mmu-miR-16-5p	-	-	-	-	-	-	-	-	-	-	-	-	-	-	-	-	-	-	-	-
Kif26a	1	-	-	-	-	-	-	mmu-miR-29b-3p	-	-	-	-	-	-	-	-	-	-	-	-	-	-
Kif26b	1	-	-	-	-	-	-	mmu-miR-29b-3p	-	-	-	-	-	-	-	-	-	-	-	-	-	-
Kif2a	1	-	-	-	-	-	-	-	-	-	-	-	mmu-miR-101a-3p	-	-	-	-	-	-	-	-	-
Kif5b	1	-	-	-	-	-	-	-	-	-	-	-	mmu-miR-101a-3p	-	-	-	-	-	-	-	-	-
Kif5c	2	mmu-miR-16-5p	-	-	-	-	-	-	-	-	-	-	-	-	-	-	-	-	-	mmu-miR-425-5p	-	-
Kif7	1	-	-	-	-	-	-	mmu-miR-29b-3p	-	-	-	-	-	-	-	-	-	-	-	-	-	-
Kifap3	1	-	-	-	-	mmu-miR-26a-5p	-	-	-	-	-	-	-	-	-	-	-	-	-	-	-	-
Kitl	1	-	-	-	mmu-miR-23b-3p	-	-	-	-	-	-	-	-	-	-	-	-	-	-	-	-	-
Kl	1	mmu-miR-16-5p	-	-	-	-	-	-	-	-	-	-	-	-	-	-	-	-	-	-	-	-
Klf10	4	-	-	-	-	mmu-miR-26a-5p	-	-	mmu-miR-30b-5p	mmu-miR-30c-5p	-	-	-	-	-	-	-	-	-	mmu-miR-425-5p	-	-
Klf11	1	-	-	-	-	-	-	-	-	-	-	-	-	mmu-miR-103-1-5p	-	-	-	-	-	-	-	-
Klf12	1	-	-	-	-	-	-	-	-	-	-	-	mmu-miR-101a-3p	-	-	-	-	-	-	-	-	-
Klf14	4	-	-	-	-	-	-	-	mmu-miR-30b-5p	mmu-miR-30c-5p	mmu-miR-30d-5p	mmu-miR-30e-5p	-	-	-	-	-	-	-	-	-	-
Klf2	1	-	-	-	-	-	-	-	-	-	-	-	-	-	-	-	-	-	-	-	mmu-miR-582-3p	-
Klf3	1	-	-	-	mmu-miR-23b-3p	-	-	-	-	-	-	-	-	-	-	-	-	-	-	-	-	-
Klf6	1	-	-	mmu-miR-21-5p	-	-	-	-	-	-	-	-	-	-	-	-	-	-	-	-	-	-
Klf8	2	-	-	-	mmu-miR-23b-3p	-	-	-	-	-	mmu-miR-30d-5p	-	-	-	-	-	-	-	-	-	-	-
Klf9	4	-	-	-	-	-	-	-	mmu-miR-30b-5p	mmu-miR-30c-5p	mmu-miR-30d-5p	mmu-miR-30e-5p	-	-	-	-	-	-	-	-	-	-
Klhdc5	3	-	mmu-miR-133a-3p	mmu-miR-21-5p	-	mmu-miR-26a-5p	-	-	-	-	-	-	-	-	-	-	-	-	-	-	-	-
Klhdc7a	1	-	-	-	-	-	-	-	-	-	-	-	-	mmu-miR-103-1-5p	-	-	-	-	-	-	-	-
Klhl13	3	-	-	-	mmu-miR-23b-3p	-	-	-	-	-	-	-	-	-	-	-	-	-	-	mmu-miR-425-5p	-	mmu-miR-3068-3p
Klhl15	2	-	-	-	mmu-miR-23b-3p	-	-	-	-	-	-	-	-	-	-	-	-	-	-	mmu-miR-425-5p	-	-
Klhl20	4	-	-	-	-	-	-	-	mmu-miR-30b-5p	mmu-miR-30c-5p	mmu-miR-30d-5p	mmu-miR-30e-5p	-	-	-	-	-	-	-	-	-	-
Klhl23	1	-	-	-	mmu-miR-23b-3p	-	-	-	-	-	-	-	-	-	-	-	-	-	-	-	-	-
Klhl24	1	-	-	-	mmu-miR-23b-3p	-	-	-	-	-	-	-	-	-	-	-	-	-	-	-	-	-
Klhl28	1	-	-	-	-	-	-	mmu-miR-29b-3p	-	-	-	-	-	-	-	-	-	-	-	-	-	-
Klhl31	2	-	-	-	-	-	mmu-miR-27b-3p	-	-	-	-	-	-	mmu-miR-103-1-5p	-	-	-	-	-	-	-	-
Klhl4	1	-	-	-	-	-	mmu-miR-27b-3p	-	-	-	-	-	-	-	-	-	-	-	-	-	-	-
KLHL5	1	-	-	-	-	-	-	-	-	-	-	-	-	-	-	-	-	-	hsa-miR-378a-3p	-	-	-
KLK4	1	-	-	-	-	-	-	-	-	-	-	-	-	-	-	-	-	-	hsa-miR-378a-3p	-	-	-
Klrk1	1	-	-	-	-	-	mmu-miR-27b-3p	-	-	-	-	-	-	-	-	-	-	-	-	-	-	-
Kndc1	1	-	mmu-miR-133a-3p	-	-	-	-	-	-	-	-	-	-	-	-	-	-	-	-	-	-	-
Kpna1	1	-	-	-	mmu-miR-23b-3p	-	-	-	-	-	-	-	-	-	-	-	-	-	-	-	-	-
Kpna2	1	-	-	-	-	mmu-miR-26a-5p	-	-	-	-	-	-	-	-	-	-	-	-	-	-	-	-
Kpna4	1	-	-	-	mmu-miR-23b-3p	-	-	-	-	-	-	-	-	-	-	-	-	-	-	-	-	-
Kpna6	4	-	-	-	-	mmu-miR-26a-5p	mmu-miR-27b-3p	-	-	-	mmu-miR-30d-5p	mmu-miR-30e-5p	-	-	-	-	-	-	-	-	-	-
Kras	1	-	-	-	-	-	mmu-miR-27b-3p	-	-	-	-	-	-	-	-	-	-	-	-	-	-	-
Krit1	2	-	-	-	mmu-miR-23b-3p	mmu-miR-26a-5p	-	-	-	-	-	-	-	-	-	-	-	-	-	-	-	-
KRT80	1	-	-	-	-	-	-	-	-	-	-	-	-	-	-	-	-	-	hsa-miR-378a-3p	-	-	-
[truncated: 2,415 more rows]
